# Supplementary material for: 3-Nitro­benzene-1,2-diamine
Source: Acta Crystallogr Sect E Struct Rep Online. 2011 May 7;67(Pt 6):o1359. doi: 10.1107/S1600536811016825 (PMC3120524; doi:10.1107/S1600536811016825)
Supplement: Supplementary file 1 [file e-67-o1359-sup1.cif]

##############################################################################
#                                                                            #
# This CIF contains the data in a paper accepted for publication in          #
# Acta Crystallographica Section E. It conforms to the requirements of       #
# Notes for Authors for Acta Crystallographica Section E, and has been       #
# peer reviewed under the auspices of the IUCr Commission on Journals.       #
#                                                                            #
# Full details of the Crystallographic Information File format               #
# are given in the paper "The Crystallographic Information File (CIF):       #
# a New Standard Archive File for Crystallography" by S. R. Hall, F. H.      #
# Allen and I. D. Brown [Acta Cryst. (1991), A47, 655-685].                  #
#                                                                            #
# The current version of the core CIF dictionary is obtainable from          #
# ftp://ftp.iucr.org/pub/cif_core.dic.                                       #
#                                                                            #
# Software is freely available for graphical display of the structure(s)     #
# in this CIF. For information consult the CIF software page                 #
# http://www.iucr.org/resources/cif/software.                                #
#                                                                            #
# This file may be used for bona fide research purposes within the           #
# scientific community so long as proper attribution is given to the journal # 
# article from which it was obtained.                                        #
#                                                                            #
##############################################################################
data_I
_audit_creation_method     SHELXL-97
_chemical_name_systematic
;
3-Nitrobenzene-1,2-diamine
;
_chemical_name_common
;
;
_chemical_formula_moiety     'C6 H7 N3 O2'
_chemical_formula_sum     'C6 H7 N3 O2'
_chemical_formula_iupac     'C6 H7 N3 O2'
_chemical_formula_weight     153.15
_chemical_melting_point     ?
_symmetry_cell_setting     monoclinic
_symmetry_space_group_name_H-M     'P 21/c'
_symmetry_space_group_name_Hall     '-P 2ybc'
loop_
    _symmetry_equiv_pos_as_xyz
    'x, y, z'
    '-x, y+1/2, -z+1/2'
    '-x, -y, -z'
    'x, -y-1/2, z-1/2'
_cell_length_a     13.2854(5)
_cell_length_b     3.75040(10)
_cell_length_c     16.3309(6)
_cell_angle_alpha     90.00
_cell_angle_beta     126.208(2)
_cell_angle_gamma     90.00
_cell_volume     656.55(4)
_cell_formula_units_Z     4
_cell_measurement_reflns_used     3115
_cell_measurement_theta_min     2.50
_cell_measurement_theta_max     28.20
_cell_measurement_temperature     200(2)
_exptl_crystal_description     'rod'
_exptl_crystal_colour     'red'
_exptl_crystal_size_max     0.549
_exptl_crystal_size_mid     0.237
_exptl_crystal_size_min     0.107
_exptl_crystal_density_diffrn     1.549
_exptl_crystal_density_meas     ?
_exptl_crystal_density_method     'not measured'
_exptl_crystal_F_000     320
_exptl_absorpt_coefficient_mu     0.120
_exptl_absorpt_correction_type     none
_exptl_absorpt_process_details     ?
_exptl_absorpt_correction_T_min     ?
_exptl_absorpt_correction_T_max     ?
_exptl_special_details
;
;
_diffrn_ambient_temperature     200(2)
_diffrn_radiation_type     MoK\a
_diffrn_radiation_wavelength     0.71073
_diffrn_radiation_source     'fine-focus sealed tube'
_diffrn_radiation_monochromator     graphite
_diffrn_measurement_device_type     'Bruker APEXII CCD'
_diffrn_measurement_device     ?
_diffrn_measurement_method     '\f and \w'
_diffrn_reflns_number     6477
_diffrn_reflns_av_R_equivalents     0.0429
_diffrn_reflns_av_sigmaI/netI     0.0249
_diffrn_reflns_theta_min     3.09
_diffrn_reflns_theta_max     28.27
_diffrn_reflns_theta_full     28.27
_diffrn_measured_fraction_theta_max     0.995
_diffrn_measured_fraction_theta_full     0.995
_diffrn_reflns_limit_h_min     -17
_diffrn_reflns_limit_h_max     17
_diffrn_reflns_limit_k_min     -4
_diffrn_reflns_limit_k_max     4
_diffrn_reflns_limit_l_min     -21
_diffrn_reflns_limit_l_max     21
_diffrn_standards_number     0
_diffrn_standards_interval_count     ?
_diffrn_standards_interval_time     ?
_diffrn_standards_decay_%     ?
_refine_special_details
;
;
_reflns_number_total     1605
_reflns_number_gt     1262
_reflns_threshold_expression     I>2\s(I)
_refine_ls_structure_factor_coef     Fsqd
_refine_ls_matrix_type     full
_refine_ls_R_factor_all     0.0521
_refine_ls_R_factor_gt     0.0401
_refine_ls_wR_factor_gt     0.1051
_refine_ls_wR_factor_ref     0.1147
_refine_ls_goodness_of_fit_ref     1.048
_refine_ls_restrained_S_all     1.056
_refine_ls_number_reflns     1605
_refine_ls_number_parameters     113
_refine_ls_number_restraints     6
_refine_ls_hydrogen_treatment     mixed
_refine_ls_weighting_scheme     calc
_refine_ls_weighting_details
         'calc w=1/[\s^2^(Fo^2^)+(0.0550P)^2^+0.1822P] where P=(Fo^2^+2Fc^2^)/3'
_atom_sites_solution_hydrogens     geom
_atom_sites_solution_primary     direct
_atom_sites_solution_secondary     difmap
_refine_ls_shift/su_max     0.000
_refine_ls_shift/su_mean     0.000
_refine_diff_density_max     0.295
_refine_diff_density_min     -0.171
_refine_ls_extinction_method     none
_refine_ls_extinction_coef     ?
_refine_ls_abs_structure_Flack     ?
loop_
    _atom_type_symbol
    _atom_type_description
    _atom_type_scat_dispersion_real
    _atom_type_scat_dispersion_imag
    _atom_type_scat_source
    'C' 'C' 0.0033 0.0016
                         'International Tables Vol C Tables 4.2.6.8 and 6.1.1.4'
    'H' 'H' 0.0000 0.0000
                         'International Tables Vol C Tables 4.2.6.8 and 6.1.1.4'
    'N' 'N' 0.0061 0.0033
                         'International Tables Vol C Tables 4.2.6.8 and 6.1.1.4'
    'O' 'O' 0.0106 0.0060
                         'International Tables Vol C Tables 4.2.6.8 and 6.1.1.4'
_computing_data_collection     'APEX2 (Bruker, 2010)'
_computing_cell_refinement     'SAINT (Bruker, 2010)'
_computing_data_reduction     'SAINT (Bruker, 2010)'
_computing_structure_solution     'SHELXS97 (Sheldrick, 2008)'
_computing_structure_refinement     'SHELXL97 (Sheldrick, 2008)'
_computing_molecular_graphics
                    'ORTEP-3 (Farrugia, 1997) and Mercury (Macrae et al., 2008)'
_computing_publication_material
                            'SHELXL97 (Sheldrick, 2008) and PLATON (Spek, 2009)'
loop_
    _atom_site_type_symbol
    _atom_site_label
    _atom_site_fract_x
    _atom_site_fract_y
    _atom_site_fract_z
    _atom_site_U_iso_or_equiv
    _atom_site_adp_type
    _atom_site_calc_flag
    _atom_site_refinement_flags
    _atom_site_occupancy
    _atom_site_symmetry_multiplicity
    _atom_site_disorder_assembly
    _atom_site_disorder_group
    O O1 0.13915(10) 0.7321(4) 0.03335(7) 0.0524(3) Uani d . 1 1 . .
    O O2 0.30745(12) 1.0010(4) 0.07783(10) 0.0687(4) Uani d . 1 1 . .
    N N1 0.13706(12) 0.8731(4) 0.34249(9) 0.0419(3) Uani d D 1 1 . .
    H H711 0.1778(16) 0.888(5) 0.4092(10) 0.063 Uiso d D 1 1 . .
    H H712 0.1066(16) 0.649(4) 0.3250(14) 0.063 Uiso d D 1 1 . .
    N N2 0.07013(10) 0.7189(3) 0.15331(8) 0.0346(3) Uani d D 1 1 . .
    H H721 0.0209(14) 0.662(5) 0.1708(12) 0.052 Uiso d D 1 1 . .
    H H722 0.0458(15) 0.663(5) 0.0919(10) 0.052 Uiso d D 1 1 . .
    N N3 0.23536(11) 0.9000(3) 0.09715(8) 0.0382(3) Uani d . 1 1 . .
    C C1 0.22068(11) 0.9559(3) 0.31843(9) 0.0289(3) Uani d . 1 1 . .
    C C2 0.18152(10) 0.8773(3) 0.21809(8) 0.0241(3) Uani d . 1 1 . .
    C C3 0.26459(10) 0.9743(3) 0.19499(8) 0.0268(3) Uani d . 1 1 . .
    C C4 0.37907(11) 1.1429(3) 0.26574(11) 0.0349(3) Uani d . 1 1 . .
    H H4 0.4329 1.2060 0.2477 0.042 Uiso calc R 1 1 . .
    C C5 0.41227(12) 1.2152(4) 0.36057(10) 0.0397(3) Uani d . 1 1 . .
    H H5 0.4895 1.3289 0.4091 0.048 Uiso calc R 1 1 . .
    C C6 0.33235(12) 1.1214(4) 0.38622(9) 0.0374(3) Uani d . 1 1 . .
    H H6 0.3561 1.1739 0.4524 0.045 Uiso calc R 1 1 . .
loop_
    _atom_site_aniso_label
    _atom_site_aniso_U_11
    _atom_site_aniso_U_22
    _atom_site_aniso_U_33
    _atom_site_aniso_U_12
    _atom_site_aniso_U_13
    _atom_site_aniso_U_23
    O1 0.0500(6) 0.0787(8) 0.0285(5) -0.0038(6) 0.0231(5) -0.0108(5)
    O2 0.0701(8) 0.1063(11) 0.0630(7) -0.0052(7) 0.0575(7) 0.0026(7)
    N1 0.0512(7) 0.0525(8) 0.0371(6) 0.0146(6) 0.0344(6) 0.0103(6)
    N2 0.0294(5) 0.0433(7) 0.0331(5) -0.0028(4) 0.0195(5) -0.0030(5)
    N3 0.0430(6) 0.0493(7) 0.0343(6) 0.0089(5) 0.0294(5) 0.0054(5)
    C1 0.0353(6) 0.0286(6) 0.0263(5) 0.0121(5) 0.0201(5) 0.0066(5)
    C2 0.0261(5) 0.0237(5) 0.0244(5) 0.0061(4) 0.0160(4) 0.0031(4)
    C3 0.0299(6) 0.0276(6) 0.0264(5) 0.0052(4) 0.0185(5) 0.0035(4)
    C4 0.0300(6) 0.0283(6) 0.0472(7) 0.0024(5) 0.0233(6) 0.0037(5)
    C5 0.0305(6) 0.0294(7) 0.0404(7) 0.0011(5) 0.0106(5) -0.0050(5)
    C6 0.0433(7) 0.0331(7) 0.0249(6) 0.0114(5) 0.0140(5) -0.0011(5)
_geom_special_details
;
;
loop_
    _geom_bond_atom_site_label_1
    _geom_bond_atom_site_label_2
    _geom_bond_site_symmetry_2
    _geom_bond_distance
    _geom_bond_publ_flag
    O1 N3 . 1.2420(16) ?
    O2 N3 . 1.2318(15) ?
    N1 C1 . 1.4142(16) ?
    N1 H711 . 0.887(12) ?
    N1 H712 . 0.903(12) ?
    N2 C2 . 1.3462(15) ?
    N2 H721 . 0.880(12) ?
    N2 H722 . 0.878(12) ?
    N3 C3 . 1.4313(15) ?
    C1 C6 . 1.3681(18) ?
    C1 C2 . 1.4268(15) ?
    C2 C3 . 1.4088(15) ?
    C3 C4 . 1.4041(17) ?
    C4 C5 . 1.364(2) ?
    C4 H4 . 0.9500 ?
    C5 C6 . 1.397(2) ?
    C5 H5 . 0.9500 ?
    C6 H6 . 0.9500 ?
loop_
    _geom_angle_atom_site_label_1
    _geom_angle_atom_site_label_2
    _geom_angle_atom_site_label_3
    _geom_angle_site_symmetry_1
    _geom_angle_site_symmetry_3
    _geom_angle
    _geom_angle_publ_flag
    C1 N1 H711 . . 108.5(12) ?
    C1 N1 H712 . . 113.3(12) ?
    H711 N1 H712 . . 106.4(15) ?
    C2 N2 H721 . . 122.3(11) ?
    C2 N2 H722 . . 119.6(11) ?
    H721 N2 H722 . . 118.0(14) ?
    O2 N3 O1 . . 120.77(12) ?
    O2 N3 C3 . . 119.13(12) ?
    O1 N3 C3 . . 120.09(10) ?
    C6 C1 N1 . . 121.95(11) ?
    C6 C1 C2 . . 120.56(11) ?
    N1 C1 C2 . . 117.41(11) ?
    N2 C2 C3 . . 125.10(10) ?
    N2 C2 C1 . . 118.65(10) ?
    C3 C2 C1 . . 116.25(11) ?
    C4 C3 C2 . . 122.35(11) ?
    C4 C3 N3 . . 117.01(11) ?
    C2 C3 N3 . . 120.64(11) ?
    C5 C4 C3 . . 119.38(12) ?
    C5 C4 H4 . . 120.3 ?
    C3 C4 H4 . . 120.3 ?
    C4 C5 C6 . . 119.81(12) ?
    C4 C5 H5 . . 120.1 ?
    C6 C5 H5 . . 120.1 ?
    C1 C6 C5 . . 121.65(12) ?
    C1 C6 H6 . . 119.2 ?
    C5 C6 H6 . . 119.2 ?
loop_
    _geom_torsion_atom_site_label_1
    _geom_torsion_atom_site_label_2
    _geom_torsion_atom_site_label_3
    _geom_torsion_atom_site_label_4
    _geom_torsion_site_symmetry_1
    _geom_torsion_site_symmetry_2
    _geom_torsion_site_symmetry_3
    _geom_torsion_site_symmetry_4
    _geom_torsion
    _geom_torsion_publ_flag
    C6 C1 C2 N2 . . . . -179.04(11) ?
    N1 C1 C2 N2 . . . . -2.26(17) ?
    C6 C1 C2 C3 . . . . 0.96(17) ?
    N1 C1 C2 C3 . . . . 177.74(10) ?
    N2 C2 C3 C4 . . . . 179.27(11) ?
    C1 C2 C3 C4 . . . . -0.73(17) ?
    N2 C2 C3 N3 . . . . -1.39(19) ?
    C1 C2 C3 N3 . . . . 178.60(10) ?
    O2 N3 C3 C4 . . . . -3.56(19) ?
    O1 N3 C3 C4 . . . . 175.60(12) ?
    O2 N3 C3 C2 . . . . 177.07(12) ?
    O1 N3 C3 C2 . . . . -3.77(19) ?
    C2 C3 C4 C5 . . . . 0.29(19) ?
    N3 C3 C4 C5 . . . . -179.07(11) ?
    C3 C4 C5 C6 . . . . -0.04(19) ?
    N1 C1 C6 C5 . . . . -177.40(12) ?
    C2 C1 C6 C5 . . . . -0.78(19) ?
    C4 C5 C6 C1 . . . . 0.3(2) ?
loop_
    _geom_hbond_atom_site_label_D
    _geom_hbond_atom_site_label_H
    _geom_hbond_atom_site_label_A
    _geom_hbond_site_symmetry_A
    _geom_hbond_distance_DH
    _geom_hbond_distance_HA
    _geom_hbond_distance_DA
    _geom_hbond_angle_DHA
    N1 H711 O1 4_576 0.887(12) 2.409(16) 3.1257(14) 138.0(15)
    N2 H721 N1 2_545 0.880(12) 2.255(13) 3.0800(16) 155.9(15)
    N2 H722 O1 . 0.878(12) 1.980(14) 2.6084(14) 127.4(14)
    N2 H722 O1 3_565 0.878(12) 2.546(15) 3.1416(16) 125.8(13)
data_global
_journal_date_recd_electronic     2011-04-28
_journal_date_accepted     2011-05-04
_journal_name_full     'Acta Crystallographica, Section E'
_journal_year     2011
_journal_volume     67
_journal_issue      6
_journal_page_first     o1359
_journal_page_last     o1359
_journal_paper_category     QO
_journal_coeditor_code     SJ5135
_publ_contact_author_name     'Dr Richard Betz'
_publ_contact_author_address
;
Department of Chemistry
Nelson Mandela Metropolitan University
Summerstrand Campus (South)
University Way
Summerstrand
PO Box 77000
Port Elizabeth
6031
South Africa
;
_publ_contact_author_email     'richard.betz@webmail.co.za'
_publ_contact_author_fax     '+27-41-504-4236'
_publ_contact_author_phone     '+27-41-504-4285'
_publ_section_title
;
3-Nitrobenzene-1,2-diamine
;
loop_
    _publ_author_name
    _publ_author_address
    'Betz, Richard'
;
Nelson Mandela Metropolitan University
Summerstrand Campus
Department of Chemistry
University Way
Summerstrand
PO Box 77000
Port Elizabeth 6031
South Africa
;
    'Gerber, Thomas'
;
Nelson Mandela Metropolitan University
Summerstrand Campus
Department of Chemistry
University Way
Summerstrand
PO Box 77000
Port Elizabeth 6031
South Africa
;
