# Supplementary material for: 3-Nitro­benzene-1,2-diamine
Source: Acta Crystallogr Sect E Struct Rep Online. 2011 May 7;67(Pt 6):o1359. doi: 10.1107/S1600536811016825 (PMC3120524; doi:10.1107/S1600536811016825)
Supplement: Supplementary file 2 [file e-67-o1359-Isup2.hkl]

# 
# h,k,l, Fc-squared, Fo-squared, sigma(Fo-squared) and status flag 
# 
data_I
_shelx_title ' ba093_s in P2(1)/n          New: P21/c' 
_shelx_refln_list_code          4 
_shelx_F_calc_maximum      104.64 
_exptl_crystal_F_000       320.00 
_reflns_d_resolution_high  0.7503 
 
loop_ 
 _symmetry_equiv_pos_as_xyz 
 'x, y, z' 
 '-x, y+1/2, -z+1/2' 
 '-x, -y, -z' 
 'x, -y-1/2, z-1/2' 
 
_cell_length_a    13.2854 
_cell_length_b     3.7504 
_cell_length_c    16.3309 
_cell_angle_alpha  90.000 
_cell_angle_beta  126.208 
_cell_angle_gamma  90.000 
 
_shelx_F_squared_multiplier     1.000 
 
loop_ 
 _refln_index_h 
 _refln_index_k 
 _refln_index_l 
 _refln_F_squared_calc 
 _refln_F_squared_meas 
 _refln_F_squared_sigma 
 _refln_observed_status 
   2   0   0     6551.32     5631.35     19.88 o 
   3   0   0      103.62       88.77      1.25 o 
   4   0   0      741.17      744.92      7.13 o 
   5   0   0        0.19       -0.25      0.25 o 
   6   0   0       32.93       33.52      0.97 o 
   7   0   0        5.72        1.62      0.50 o 
   8   0   0        8.16        6.23      0.81 o 
   9   0   0       11.93       13.12      0.99 o 
  10   0   0       17.51       21.44      2.46 o 
  11   0   0       73.84       77.47      1.87 o 
  12   0   0       11.81       12.18      1.66 o 
  13   0   0       10.38        8.63      1.05 o 
  14   0   0        1.76        1.06      0.87 o 
   1   1   0     1621.17     1592.03     33.11 o 
   2   1   0    10949.04    11579.82    185.78 o 
   3   1   0       30.09       33.32      0.51 o 
   4   1   0        1.12        1.06      0.16 o 
   5   1   0        2.11        3.99      0.22 o 
   6   1   0       73.21       78.13      1.31 o 
   7   1   0       12.01       17.45      1.05 o 
   8   1   0        1.27        0.48      0.35 o 
   9   1   0       28.71       28.54      0.76 o 
  10   1   0        3.55        2.35      0.45 o 
  11   1   0       20.62       19.56      1.21 o 
  12   1   0       10.40       12.39      1.18 o 
  13   1   0       18.18       20.84      2.25 o 
   0   2   0       27.90       23.33      1.01 o 
   1   2   0      104.72       96.49      3.02 o 
   2   2   0     1363.30     1514.16     37.46 o 
   3   2   0       89.75       77.42      1.57 o 
   4   2   0      913.63      967.74     11.20 o 
   5   2   0       11.69       12.50      0.54 o 
   6   2   0        5.05        4.67      0.33 o 
   7   2   0        2.12        2.36      0.37 o 
   8   2   0        6.52        4.49      0.44 o 
   9   2   0       22.21       22.30      0.78 o 
  10   2   0        0.02       -0.43      0.43 o 
  11   2   0        6.46        6.91      0.59 o 
  12   2   0        2.57        0.41      0.60 o 
  13   2   0        0.36       -0.60      0.60 o 
   1   3   0      104.78      103.21      4.86 o 
   2   3   0        7.13        7.99      0.51 o 
   3   3   0      150.81      151.73      2.58 o 
   4   3   0      301.20      313.99      5.38 o 
   5   3   0       51.74       48.78      1.25 o 
   6   3   0       15.28       15.03      0.74 o 
   7   3   0       13.68       12.49      0.72 o 
   8   3   0        4.34        4.17      0.55 o 
   9   3   0        1.23        1.24      0.52 o 
  10   3   0        8.18        6.67      0.66 o 
  11   3   0        0.51        1.22      0.59 o 
   0   4   0       15.62       14.56      0.73 o 
   1   4   0        0.44       -0.19      0.51 o 
   2   4   0       10.35       11.59      0.92 o 
   3   4   0        3.02        2.83      0.71 o 
   4   4   0       39.42       38.41      0.94 o 
   5   4   0       19.13       17.63      1.43 o 
   6   4   0       91.76       93.21      3.11 o 
   7   4   0       13.13       11.04      0.80 o 
   8   4   0        0.12        0.38      0.54 o 
 -14   1   1        6.22        8.02      0.87 o 
 -13   1   1        1.25        0.75      0.97 o 
 -12   1   1        0.00       -0.32      0.44 o 
 -11   1   1        6.30        5.51      0.51 o 
 -10   1   1        5.60        4.94      0.47 o 
  -9   1   1        2.32        1.64      0.38 o 
  -8   1   1        0.05        0.00      0.33 o 
  -7   1   1        1.54        1.01      0.30 o 
  -6   1   1        4.19        2.14      0.23 o 
  -5   1   1      127.91      115.78      1.14 o 
  -4   1   1      158.97      169.41      1.64 o 
  -3   1   1      314.05      304.16      4.48 o 
  -2   1   1      896.58      870.95     18.44 o 
  -1   1   1     5522.09     6190.67     28.07 o 
   0   1   1       41.59       52.21      0.94 o 
   1   1   1     8018.79     8880.49     25.22 o 
   2   1   1      191.48      187.86      3.01 o 
   3   1   1     1195.67     1216.19     17.83 o 
   4   1   1      824.48      859.34      4.01 o 
   5   1   1       31.24       33.26      1.41 o 
   6   1   1       76.48       88.97      1.20 o 
   7   1   1       33.10       33.06      0.79 o 
   8   1   1        0.63       -0.27      0.39 o 
   9   1   1       22.63       19.51      0.73 o 
  10   1   1        0.56       -0.13      0.42 o 
  11   1   1        4.07        2.98      0.76 o 
  12   1   1        0.08        1.20      0.66 o 
  13   1   1        1.45        1.40      0.73 o 
 -13   2   1       43.59       51.49      1.55 o 
 -12   2   1        0.10        0.17      0.51 o 
 -11   2   1        5.57        5.27      0.58 o 
 -10   2   1       12.51       11.18      0.66 o 
  -9   2   1        8.71        9.73      0.71 o 
  -8   2   1       12.94       13.71      0.68 o 
  -7   2   1       24.47       25.18      0.63 o 
  -6   2   1        4.30        3.26      0.29 o 
  -5   2   1        0.86        1.10      0.20 o 
  -4   2   1      153.54      161.18      2.88 o 
  -3   2   1      445.78      500.80     10.40 o 
  -2   2   1       13.14       12.12      0.79 o 
  -1   2   1       69.69       82.08      3.09 o 
   0   2   1       46.62       53.40      1.30 o 
   1   2   1      697.66      778.02     23.34 o 
   2   2   1     1346.62     1363.66     32.67 o 
   3   2   1     1341.29     1379.77     24.23 o 
   4   2   1      177.77      202.13      2.87 o 
   5   2   1       41.33       43.82      1.30 o 
   6   2   1       66.95       69.46      1.65 o 
   7   2   1        6.65        4.53      0.79 o 
   8   2   1       19.12       18.94      0.71 o 
   9   2   1        1.12        1.10      0.44 o 
  10   2   1        1.05        0.80      0.47 o 
  11   2   1        2.12        1.33      0.69 o 
  12   2   1        0.81        0.07      0.61 o 
 -11   3   1        8.51       10.94      0.76 o 
 -10   3   1        0.33        1.59      0.54 o 
  -9   3   1        0.77        0.87      0.49 o 
  -8   3   1        7.95        6.75      0.58 o 
  -7   3   1        3.42        5.13      0.52 o 
  -6   3   1       12.52       10.37      0.60 o 
  -5   3   1       73.28       71.72      1.65 o 
  -4   3   1        4.59        3.24      0.29 o 
  -3   3   1       25.47       26.98      1.72 o 
  -2   3   1       22.71       22.99      1.00 o 
  -1   3   1       13.28       13.13      1.20 o 
   0   3   1      130.01      131.80      6.09 o 
   1   3   1        1.47        1.93      0.26 o 
   2   3   1       20.85       26.23      0.78 o 
   3   3   1      260.97      254.81      4.46 o 
   4   3   1      191.70      187.81      4.88 o 
   5   3   1      277.21      284.67      6.75 o 
   6   3   1       17.90       16.75      0.80 o 
   7   3   1       24.25       23.23      0.89 o 
   8   3   1        2.93        2.25      0.52 o 
   9   3   1        4.39        3.28      0.59 o 
  10   3   1        1.10        0.98      0.57 o 
  -9   4   1        4.39        5.46      1.65 o 
  -8   4   1        2.33        0.73      0.61 o 
  -7   4   1        8.11        7.76      0.70 o 
  -6   4   1       15.13       11.87      0.95 o 
  -5   4   1       13.13       14.47      1.19 o 
  -4   4   1        3.30        2.87      0.76 o 
  -3   4   1        1.10        0.59      0.61 o 
  -2   4   1       36.60       38.76      2.01 o 
  -1   4   1        2.25        2.20      0.49 o 
   0   4   1      121.51      117.18      4.21 o 
   1   4   1        0.00       -0.26      0.47 o 
   2   4   1        0.64        0.20      0.37 o 
   3   4   1        2.89        1.57      0.44 o 
   4   4   1       22.52       21.65      1.10 o 
   5   4   1       31.63       25.16      1.45 o 
   6   4   1       49.48       49.44      1.18 o 
   7   4   1        7.28        8.01      0.66 o 
   8   4   1        0.16        0.61      0.70 o 
 -15   0   2       22.79       32.48      2.97 o 
 -14   0   2       28.79       28.46      1.56 o 
 -13   0   2        1.52        2.26      0.81 o 
 -12   0   2        0.00       -0.31      0.66 o 
 -11   0   2      258.26      265.34      5.20 o 
 -10   0   2      303.40      292.10      4.22 o 
  -9   0   2       87.93       89.22      1.83 o 
  -8   0   2        0.80        0.58      0.46 o 
  -7   0   2      367.49      379.40      2.62 o 
  -6   0   2      300.22      296.09      2.26 o 
  -5   0   2       30.80       21.75      0.53 o 
  -4   0   2     1475.95     1418.91     13.32 o 
  -3   0   2     1032.27      981.72      6.66 o 
  -2   0   2     1420.37      766.22    661.31 o 
   0   0   2     1537.08      704.25    346.53 o 
   1   0   2      134.84      128.35      1.46 o 
   2   0   2      596.25      568.88      8.75 o 
   3   0   2      824.07      790.59      7.18 o 
   4   0   2      943.34      990.38      6.99 o 
   5   0   2     2137.11     2321.20      7.88 o 
   6   0   2      170.81      184.44      2.07 o 
   7   0   2       72.83       87.31      2.10 o 
   8   0   2        0.03       -0.23      0.56 o 
   9   0   2       63.42       61.70      1.57 o 
  10   0   2       68.20       59.93      1.71 o 
  11   0   2       14.65       12.71      1.10 o 
  12   0   2        0.67       -0.02      0.77 o 
  13   0   2        3.43        2.48      0.92 o 
 -14   1   2        3.61        4.61      0.79 o 
 -13   1   2       13.63       10.45      0.84 o 
 -12   1   2      158.31      161.85      2.28 o 
 -11   1   2       36.56       40.12      0.88 o 
 -10   1   2       31.73       33.99      1.44 o 
  -9   1   2      170.07      166.47      4.28 o 
  -8   1   2      202.30      203.93      4.81 o 
  -7   1   2        1.87        1.43      0.26 o 
  -6   1   2       72.42       76.08      1.09 o 
  -5   1   2      273.53      280.74      2.73 o 
  -4   1   2       31.78       24.41      0.31 o 
  -3   1   2        9.53        4.49      0.29 o 
  -2   1   2      392.35      410.04      8.61 o 
  -1   1   2      146.81      156.86      3.82 o 
   0   1   2     3740.42     3735.85     80.07 o 
   1   1   2        1.66        1.75      0.12 o 
   2   1   2       18.31       18.94      0.42 o 
   3   1   2      570.89      626.66      9.29 o 
   4   1   2       82.74       84.94      0.95 o 
   5   1   2       13.17       17.94      0.60 o 
   6   1   2      167.27      182.69      4.05 o 
   7   1   2      216.12      229.19      2.32 o 
   8   1   2        3.78        2.13      0.45 o 
   9   1   2       13.10       11.91      0.70 o 
  10   1   2        3.45        2.11      0.52 o 
  11   1   2        0.01        0.01      0.51 o 
  12   1   2       10.46        8.33      1.81 o 
 -13   2   2       44.24       49.46      1.94 o 
 -12   2   2       33.26       33.00      1.06 o 
 -11   2   2        4.01        2.67      0.50 o 
 -10   2   2       36.07       35.15      1.00 o 
  -9   2   2        4.26        4.17      0.46 o 
  -8   2   2        0.02        0.30      0.37 o 
  -7   2   2       81.48       82.71      1.57 o 
  -6   2   2       81.03       83.23      0.80 o 
  -5   2   2        0.37        0.12      0.17 o 
  -4   2   2       18.92       19.80      1.82 o 
  -3   2   2       39.18       44.68      2.10 o 
  -2   2   2      234.49      237.30     10.06 o 
  -1   2   2        0.83        0.96      0.18 o 
   0   2   2       60.92       65.48      1.48 o 
   1   2   2      188.93      202.54      4.70 o 
   2   2   2     1177.20     1202.65     26.49 o 
   3   2   2      309.02      336.46      5.19 o 
   4   2   2        0.78        0.29      0.18 o 
   5   2   2        1.92        1.85      0.30 o 
   6   2   2       29.28       26.21      0.63 o 
   7   2   2        2.44        3.87      0.35 o 
   8   2   2      153.09      148.07      3.84 o 
   9   2   2        0.59        1.20      0.45 o 
  10   2   2        2.61        0.87      0.47 o 
  11   2   2        0.49       -0.34      0.57 o 
  12   2   2        7.76        8.46      1.28 o 
 -12   3   2        9.99       15.27      0.92 o 
 -11   3   2        8.94        7.25      0.67 o 
 -10   3   2        0.04        0.59      0.49 o 
  -9   3   2        4.81        4.74      0.55 o 
  -8   3   2       22.43       22.30      1.40 o 
  -7   3   2        0.37        0.48      0.41 o 
  -6   3   2        2.27        3.38      0.43 o 
  -5   3   2       27.34       27.90      0.86 o 
  -4   3   2        0.51        0.16      0.40 o 
  -3   3   2        7.70        5.49      0.37 o 
  -2   3   2        3.42        3.05      0.39 o 
  -1   3   2       14.15       15.50      0.52 o 
   0   3   2       19.50       19.31      0.92 o 
   1   3   2      182.90      188.30      4.12 o 
   2   3   2      268.24      275.63      6.03 o 
   3   3   2       74.49       75.24      1.48 o 
   4   3   2      185.01      188.07      6.03 o 
   5   3   2        0.36        0.83      0.43 o 
   6   3   2       33.73       32.29      1.16 o 
   7   3   2       18.14       17.54      0.85 o 
   8   3   2        0.15        0.45      0.51 o 
   9   3   2       11.00       10.15      0.76 o 
  10   3   2        7.85        6.60      0.72 o 
  -9   4   2        0.65        0.46      0.62 o 
  -8   4   2        0.52       -0.16      0.58 o 
  -7   4   2        4.32        3.90      0.62 o 
  -6   4   2        3.81        2.69      0.81 o 
  -5   4   2        0.11        0.05      0.72 o 
  -4   4   2        0.67        0.98      0.66 o 
  -3   4   2        0.54        0.49      0.59 o 
  -2   4   2        0.24        0.25      0.54 o 
  -1   4   2       11.75       10.45      0.84 o 
   0   4   2       13.10       12.82      0.58 o 
   1   4   2        3.52        3.57      0.42 o 
   2   4   2        0.22       -0.31      0.52 o 
   3   4   2       32.09       29.28      0.91 o 
   4   4   2      218.19      219.88      5.54 o 
   5   4   2       55.49       51.89      2.14 o 
   6   4   2       79.62       75.69      1.36 o 
   7   4   2        3.94        3.04      0.57 o 
 -15   1   3        0.87        1.10      0.73 o 
 -14   1   3       35.81       41.44      1.41 o 
 -13   1   3       55.33       60.97      1.11 o 
 -12   1   3      109.65      114.57      1.32 o 
 -11   1   3      171.21      179.71      3.22 o 
 -10   1   3      243.34      248.66      4.66 o 
  -9   1   3       23.21       23.45      0.68 o 
  -8   1   3       59.83       52.31      1.05 o 
  -7   1   3        6.62        5.21      0.29 o 
  -6   1   3       84.98       98.92      1.16 o 
  -5   1   3        6.21        3.90      0.16 o 
  -4   1   3       78.27       73.30      3.78 o 
  -3   1   3      358.43      357.40      7.18 o 
  -2   1   3      151.06      159.25      3.59 o 
  -1   1   3      536.87      530.09     12.07 o 
   0   1   3      313.52      340.96      6.47 o 
   1   1   3      133.14      112.73      1.87 o 
   2   1   3      289.00      307.69      3.54 o 
   3   1   3       81.35       72.00      1.08 o 
   4   1   3      604.32      692.13     11.90 o 
   5   1   3        6.69        6.16      0.43 o 
   6   1   3       95.55      103.48      1.72 o 
   7   1   3       58.87       53.26      1.01 o 
   8   1   3        8.61        5.34      0.53 o 
   9   1   3       48.62       39.12      1.04 o 
  10   1   3       43.84       43.21      1.15 o 
  11   1   3       18.38       13.55      1.91 o 
  12   1   3        2.61        1.64      0.72 o 
 -14   2   3        0.23        0.79      0.88 o 
 -13   2   3      156.17      178.08      6.27 o 
 -12   2   3        1.84        1.41      0.51 o 
 -11   2   3       15.34       17.39      0.79 o 
 -10   2   3       20.14       18.68      0.77 o 
  -9   2   3        6.80        6.20      0.49 o 
  -8   2   3      267.88      259.94      2.99 o 
  -7   2   3        6.57        6.97      0.46 o 
  -6   2   3       64.87       64.50      1.34 o 
  -5   2   3       17.38       15.63      0.41 o 
  -4   2   3        2.08        1.31      0.12 o 
  -3   2   3       31.96       26.46      0.93 o 
  -2   2   3      241.65      231.73      6.10 o 
  -1   2   3        0.57        0.12      0.20 o 
   0   2   3        4.94        6.34      0.26 o 
   1   2   3       79.76       82.45      1.92 o 
   2   2   3      242.59      280.71      7.16 o 
   3   2   3       22.85       26.27      0.37 o 
   4   2   3       19.83       19.42      0.69 o 
   5   2   3       14.58        9.41      0.36 o 
   6   2   3      119.36      122.57      2.64 o 
   7   2   3       11.01        5.52      0.47 o 
   8   2   3       56.78       60.34      1.69 o 
   9   2   3        0.43        0.04      0.45 o 
  10   2   3        1.03        0.77      0.64 o 
  11   2   3        0.02       -0.69      0.69 o 
 -12   3   3        3.25        4.03      0.62 o 
 -11   3   3        6.50        8.53      0.68 o 
 -10   3   3       19.86       19.34      1.13 o 
  -9   3   3        3.35        3.34      0.51 o 
  -8   3   3        0.31        0.51      0.44 o 
  -7   3   3        0.79        0.71      0.47 o 
  -6   3   3       50.73       51.56      1.98 o 
  -5   3   3        0.17       -0.04      0.25 o 
  -4   3   3       18.95       16.03      0.61 o 
  -3   3   3        2.03        1.97      0.40 o 
  -2   3   3        8.15        7.70      0.46 o 
  -1   3   3        7.10        8.64      0.45 o 
   0   3   3       75.58       70.49      1.23 o 
   1   3   3        0.07       -0.07      0.24 o 
   2   3   3       19.16       19.73      0.55 o 
   3   3   3      100.71       97.04      2.16 o 
   4   3   3       31.13       31.94      0.87 o 
   5   3   3       76.03       71.56      1.49 o 
   6   3   3        5.79        6.64      0.59 o 
   7   3   3       22.50       19.62      1.04 o 
   8   3   3       15.48       17.20      0.95 o 
   9   3   3       11.86       10.86      0.90 o 
  -9   4   3        2.17        2.27      0.65 o 
  -8   4   3        0.17        0.80      0.81 o 
  -7   4   3        1.09        0.68      0.81 o 
  -6   4   3       15.33       16.05      1.21 o 
  -5   4   3        4.36        5.32      0.85 o 
  -4   4   3       30.99       32.69      2.41 o 
  -3   4   3        2.51        1.95      0.48 o 
  -2   4   3       13.15       12.50      0.91 o 
  -1   4   3        0.23       -0.11      0.49 o 
   0   4   3        0.00        0.24      0.48 o 
   1   4   3        3.97        4.32      0.46 o 
   2   4   3        0.27        0.28      0.45 o 
   3   4   3        0.00        0.91      0.64 o 
   4   4   3       43.60       46.19      1.81 o 
   5   4   3        3.54        4.29      0.59 o 
   6   4   3        3.50        3.22      0.59 o 
 -15   0   4        0.11        0.54      0.81 o 
 -14   0   4        8.02        7.47      0.94 o 
 -13   0   4       97.85       99.53      1.58 o 
 -12   0   4      717.99      768.72     34.84 o 
 -11   0   4      714.68      709.64      4.53 o 
 -10   0   4      842.99      839.45      6.91 o 
  -9   0   4       28.22       27.77      1.04 o 
  -8   0   4      186.03      180.96      1.95 o 
  -7   0   4        5.66        8.22      1.54 o 
  -6   0   4        0.45        0.14      0.18 o 
  -5   0   4        6.48        5.27      0.31 o 
  -4   0   4     1114.74     1051.83      3.22 o 
  -3   0   4      793.66      767.03      4.97 o 
  -2   0   4      124.61      106.83      0.78 o 
  -1   0   4     1956.66     1931.25     11.58 o 
   0   0   4     1947.35     1836.77     14.00 o 
   1   0   4     1448.42     1352.68     10.63 o 
   2   0   4       13.66       13.08      0.49 o 
   3   0   4      218.90      241.82      7.17 o 
   4   0   4       10.31       12.27      0.81 o 
   5   0   4      362.76      377.28      9.88 o 
   6   0   4      218.00      209.72      5.81 o 
   7   0   4      111.82      106.88      1.91 o 
   8   0   4       56.19       50.66      3.77 o 
   9   0   4      127.90      123.95      2.32 o 
  10   0   4      122.73      107.55      3.55 o 
  11   0   4       11.25        9.88      1.08 o 
  12   0   4        2.01        2.20      1.45 o 
 -15   1   4        4.49        4.97      0.80 o 
 -14   1   4       72.35       72.68      1.65 o 
 -13   1   4       33.74       33.02      0.90 o 
 -12   1   4       98.99      112.27      1.75 o 
 -11   1   4       77.33       78.81      1.26 o 
 -10   1   4      203.87      195.14      3.59 o 
  -9   1   4      322.67      314.24      5.49 o 
  -8   1   4       58.64       55.04      0.89 o 
  -7   1   4        0.04        0.41      0.20 o 
  -6   1   4      698.00      722.73     14.74 o 
  -5   1   4       83.67       85.05      1.47 o 
  -4   1   4       68.79       75.59      1.15 o 
  -3   1   4      311.60      322.96      7.30 o 
  -2   1   4       31.66       32.56      1.00 o 
  -1   1   4       29.43       20.69      0.51 o 
   0   1   4      113.51      105.60      1.52 o 
   1   1   4       86.09       97.35      1.59 o 
   2   1   4      349.91      359.71      5.59 o 
   3   1   4      196.77      207.75      4.97 o 
   4   1   4      208.93      212.88      5.36 o 
   5   1   4      235.83      247.12      6.51 o 
   6   1   4        0.31       -0.19      0.35 o 
   7   1   4       98.33       98.00      2.17 o 
   8   1   4      143.77      125.52      2.56 o 
   9   1   4       13.49       15.35      0.87 o 
  10   1   4        5.34        6.73      0.66 o 
  11   1   4       32.13       35.97      1.41 o 
 -14   2   4       54.87       57.95      1.94 o 
 -13   2   4       26.24       27.64      1.35 o 
 -12   2   4        7.97        7.67      0.59 o 
 -11   2   4        4.36        3.87      0.49 o 
 -10   2   4       25.27       21.88      0.75 o 
  -9   2   4      159.48      167.61      6.37 o 
  -8   2   4      337.53      341.95      8.59 o 
  -7   2   4       11.68       11.55      0.45 o 
  -6   2   4        6.25        5.17      0.28 o 
  -5   2   4      100.74      105.28      2.48 o 
  -4   2   4      114.98      106.75      2.28 o 
  -3   2   4        0.01       -0.10      0.23 o 
  -2   2   4      135.95      152.16      3.86 o 
  -1   2   4        2.90        2.32      0.18 o 
   0   2   4        0.26        0.02      0.19 o 
   1   2   4        8.55       10.40      0.75 o 
   2   2   4      133.62      125.96      2.75 o 
   3   2   4       57.67       58.12      0.85 o 
   4   2   4       21.12       23.90      0.46 o 
   5   2   4        3.80        3.67      0.33 o 
   6   2   4      207.84      190.93      4.83 o 
   7   2   4       41.33       45.36      0.93 o 
   8   2   4        8.55        6.04      0.53 o 
   9   2   4        1.39        1.81      0.95 o 
  10   2   4        0.15       -0.56      0.68 o 
 -13   3   4        4.74        8.68      2.03 o 
 -12   3   4        8.92       10.64      1.22 o 
 -11   3   4       21.25       21.03      1.10 o 
 -10   3   4       20.99       22.24      1.02 o 
  -9   3   4      127.27      123.80      5.49 o 
  -8   3   4        8.29        6.77      0.66 o 
  -7   3   4      263.38      277.60      6.43 o 
  -6   3   4       43.75       41.90      1.42 o 
  -5   3   4        1.05        1.77      0.25 o 
  -4   3   4       48.62       49.98      2.26 o 
  -3   3   4        9.63        8.44      0.54 o 
  -2   3   4        0.71        1.39      0.40 o 
  -1   3   4       18.73       17.90      0.39 o 
   0   3   4       23.51       24.00      0.58 o 
   1   3   4        6.58        5.15      0.31 o 
   2   3   4        1.43        1.17      0.38 o 
   3   3   4        0.82        0.17      0.39 o 
   4   3   4       75.32       73.16      2.40 o 
   5   3   4        1.30        0.81      0.47 o 
   6   3   4        7.24        4.72      0.57 o 
   7   3   4       10.04        8.85      0.69 o 
   8   3   4       21.53       24.56      1.03 o 
   9   3   4        0.07       -0.06      0.58 o 
 -10   4   4        2.18        2.25      0.97 o 
  -9   4   4        5.76        5.14      1.01 o 
  -8   4   4        1.97        2.11      0.88 o 
  -7   4   4       51.14       54.18      2.42 o 
  -6   4   4       21.00       23.07      3.48 o 
  -5   4   4       97.64      101.26      5.39 o 
  -4   4   4        2.92        1.87      0.51 o 
  -3   4   4        0.03       -0.56      0.56 o 
  -2   4   4       10.05       10.76      0.88 o 
  -1   4   4        2.13        1.72      0.38 o 
   0   4   4        3.41        3.04      0.44 o 
   1   4   4        1.42        1.47      0.58 o 
   2   4   4        9.32        7.96      0.58 o 
   3   4   4        0.78        0.66      0.47 o 
   4   4   4       25.79       25.34      1.06 o 
   5   4   4        6.79        6.88      0.69 o 
   6   4   4        1.18        1.56      0.60 o 
 -15   1   5        2.73        2.68      0.72 o 
 -14   1   5        0.59        0.73      0.63 o 
 -13   1   5      110.77      111.86      1.91 o 
 -12   1   5       83.29       85.52      2.08 o 
 -11   1   5      316.16      318.81      6.35 o 
 -10   1   5      194.52      189.14      4.63 o 
  -9   1   5      469.68      474.84      8.70 o 
  -8   1   5       16.52       18.97      0.48 o 
  -7   1   5      263.84      301.07      8.13 o 
  -6   1   5      168.12      174.42      3.78 o 
  -5   1   5        1.82        3.86      0.16 o 
  -4   1   5       23.14       23.53      0.28 o 
  -3   1   5        0.25        0.25      0.14 o 
  -2   1   5       58.82       73.12      1.01 o 
  -1   1   5        3.57        1.40      0.15 o 
   0   1   5       93.75       92.14      1.63 o 
   1   1   5        1.33        1.11      0.17 o 
   2   1   5      236.22      223.66      4.27 o 
   3   1   5        0.06        0.10      0.24 o 
   4   1   5       92.22       97.16      3.05 o 
   5   1   5       13.69       10.77      0.55 o 
   6   1   5        0.79        0.33      0.37 o 
   7   1   5        9.23        6.49      0.58 o 
   8   1   5       12.64       11.69      0.66 o 
   9   1   5        4.69        3.15      0.60 o 
  10   1   5       15.77       14.20      1.36 o 
  11   1   5       13.09       13.93      1.04 o 
 -15   2   5       25.59       23.93      1.56 o 
 -14   2   5        4.28        2.68      0.72 o 
 -13   2   5       25.36       25.59      1.01 o 
 -12   2   5        2.52        2.12      0.47 o 
 -11   2   5        0.65        0.55      0.40 o 
 -10   2   5      332.80      331.73      8.56 o 
  -9   2   5       17.10       15.42      0.85 o 
  -8   2   5      701.48      705.12     19.68 o 
  -7   2   5       87.92       82.84      2.48 o 
  -6   2   5        2.36        2.06      0.24 o 
  -5   2   5       20.71       22.49      0.77 o 
  -4   2   5      261.09      259.59      4.54 o 
  -3   2   5        3.19        2.73      0.26 o 
  -2   2   5        1.42        1.23      0.23 o 
  -1   2   5       64.06       64.30      1.53 o 
   0   2   5       17.85       18.86      0.67 o 
   1   2   5       52.89       55.31      1.30 o 
   2   2   5       23.35       23.30      0.41 o 
   3   2   5       51.54       53.03      1.16 o 
   4   2   5        3.50        2.31      0.32 o 
   5   2   5        7.03        4.96      0.38 o 
   6   2   5        0.16        0.22      0.39 o 
   7   2   5        0.80        1.15      0.43 o 
   8   2   5        3.44        3.22      0.58 o 
   9   2   5        0.39       -0.25      0.74 o 
  10   2   5       33.98       38.86      1.72 o 
 -13   3   5        0.12       -0.18      1.09 o 
 -12   3   5        8.04        6.72      1.05 o 
 -11   3   5        5.13        4.41      0.69 o 
 -10   3   5       32.25       30.83      1.56 o 
  -9   3   5       18.17       15.95      1.50 o 
  -8   3   5      150.87      157.73      5.44 o 
  -7   3   5       19.96       19.32      0.85 o 
  -6   3   5      319.71      330.57     13.00 o 
  -5   3   5       54.26       54.15      1.44 o 
  -4   3   5        9.27        8.88      0.60 o 
  -3   3   5        3.20        2.76      0.45 o 
  -2   3   5        1.37        0.93      0.23 o 
  -1   3   5        1.14        0.31      0.24 o 
   0   3   5        3.89        2.48      0.29 o 
   1   3   5        3.37        1.98      0.39 o 
   2   3   5        2.76        1.94      0.44 o 
   3   3   5        0.63        0.04      0.43 o 
   4   3   5        4.47        3.77      0.54 o 
   5   3   5        0.20        0.36      0.48 o 
   6   3   5        1.48        2.18      0.54 o 
   7   3   5        1.93        1.40      0.57 o 
   8   3   5        5.96        7.98      0.74 o 
 -10   4   5        4.87        4.65      1.02 o 
  -9   4   5        0.00        0.32      0.84 o 
  -8   4   5        0.56        0.65      0.81 o 
  -7   4   5        3.34        4.21      0.91 o 
  -6   4   5       47.71       55.45      2.38 o 
  -5   4   5        1.88        1.34      0.71 o 
  -4   4   5        9.18       10.52      0.98 o 
  -3   4   5        3.53        4.70      0.74 o 
  -2   4   5        0.05       -0.04      0.58 o 
  -1   4   5        1.23        0.86      0.42 o 
   0   4   5       12.70       10.95      0.62 o 
   1   4   5        3.38        1.86      0.58 o 
   2   4   5        1.12        0.68      0.48 o 
   3   4   5        4.76        4.36      0.57 o 
   4   4   5        0.08       -0.25      0.49 o 
   5   4   5        1.07        0.93      0.57 o 
 -16   0   6        2.63        1.93      0.85 o 
 -15   0   6       79.25       85.40      2.14 o 
 -14   0   6        0.03       -0.10      0.69 o 
 -13   0   6        9.39        7.20      0.89 o 
 -12   0   6       72.24       77.37      3.38 o 
 -11   0   6       79.72       83.47      2.85 o 
 -10   0   6       30.02       31.34      1.17 o 
  -9   0   6        1.53        2.45      0.55 o 
  -8   0   6     1342.49     1417.11     11.43 o 
  -7   0   6      520.99      527.42      2.92 o 
  -6   0   6     3848.59     4018.38     26.73 o 
  -5   0   6     1573.09     1510.83     11.50 o 
  -4   0   6      957.68      922.53      2.26 o 
  -3   0   6     1090.88     1149.04      4.01 o 
  -2   0   6     1180.56     1118.08      5.55 o 
  -1   0   6     5931.79     5813.47     23.20 o 
   0   0   6       10.94       16.85      0.53 o 
   1   0   6        2.44        0.65      0.43 o 
   2   0   6       87.31       81.29      1.70 o 
   3   0   6      395.39      384.82     10.96 o 
   4   0   6        0.79        1.72      0.88 o 
   5   0   6      113.69      126.44      2.04 o 
   6   0   6       11.32        8.66      0.85 o 
   7   0   6        2.18        1.23      0.74 o 
   8   0   6       78.11       75.61      1.97 o 
   9   0   6        0.03        1.26      0.82 o 
  10   0   6        6.79        9.22      1.12 o 
 -16   1   6        3.24        4.53      0.81 o 
 -15   1   6        1.74        1.16      0.69 o 
 -14   1   6        4.82        3.21      0.68 o 
 -13   1   6       66.31       69.42      2.13 o 
 -12   1   6        5.71        5.60      0.43 o 
 -11   1   6       29.23       31.45      2.09 o 
 -10   1   6        1.94        0.92      0.24 o 
  -9   1   6      176.13      197.71      9.22 o 
  -8   1   6      202.16      220.88      7.53 o 
  -7   1   6      339.49      349.00     10.24 o 
  -6   1   6      784.35      805.29      9.76 o 
  -5   1   6      150.48      155.95      1.68 o 
  -4   1   6     1256.66     1268.69     13.48 o 
  -3   1   6     2864.43     2849.89     34.34 o 
  -2   1   6      619.54      645.09      7.58 o 
  -1   1   6        0.00       -0.10      0.15 o 
   0   1   6       17.95       20.99      0.52 o 
   1   1   6      538.89      545.06      9.88 o 
   2   1   6       10.23        9.30      0.39 o 
   3   1   6        1.49        2.12      0.30 o 
   4   1   6        2.19        1.40      0.32 o 
   5   1   6       22.29       23.41      1.06 o 
   6   1   6       54.38       60.25      1.79 o 
   7   1   6       20.39       22.59      1.14 o 
   8   1   6        9.51        9.88      0.70 o 
   9   1   6        1.32        1.23      0.58 o 
  10   1   6       12.94       11.88      0.99 o 
 -15   2   6       21.06       23.84      2.16 o 
 -14   2   6        2.13        1.34      0.67 o 
 -13   2   6        3.10        2.23      0.62 o 
 -12   2   6        2.69        2.20      0.59 o 
 -11   2   6        7.61        7.41      0.65 o 
 -10   2   6      194.58      200.03      2.98 o 
  -9   2   6        0.00       -0.14      0.32 o 
  -8   2   6       85.39       88.28      2.62 o 
  -7   2   6        1.46        0.81      0.28 o 
  -6   2   6        0.27        0.15      0.23 o 
  -5   2   6      455.83      464.54     11.06 o 
  -4   2   6      694.36      746.37     14.70 o 
  -3   2   6      214.82      225.77      4.07 o 
  -2   2   6       99.59      109.70      1.77 o 
  -1   2   6       49.46       44.19      0.99 o 
   0   2   6      109.97      110.37      2.26 o 
   1   2   6        2.86        2.72      0.22 o 
   2   2   6        6.09        4.35      0.32 o 
   3   2   6        3.38        3.12      0.33 o 
   4   2   6       11.95       10.59      0.48 o 
   5   2   6        0.06       -0.32      0.32 o 
   6   2   6        1.35        1.13      0.43 o 
   7   2   6        5.84        5.51      0.65 o 
   8   2   6       18.27       15.38      1.15 o 
   9   2   6        1.63       -0.06      1.18 o 
 -13   3   6        2.70        2.79      0.75 o 
 -12   3   6        4.17        3.60      0.73 o 
 -11   3   6        4.47        3.67      0.68 o 
 -10   3   6        0.76        0.75      0.59 o 
  -9   3   6      102.12      105.09      4.53 o 
  -8   3   6       38.16       39.17      1.60 o 
  -7   3   6        9.81        9.93      0.70 o 
  -6   3   6        6.96        6.08      0.74 o 
  -5   3   6       93.54       94.30      3.55 o 
  -4   3   6        1.52        0.95      0.25 o 
  -3   3   6        2.58        2.36      0.26 o 
  -2   3   6      117.47      122.35      2.74 o 
  -1   3   6        6.85        7.26      0.47 o 
   0   3   6        3.20        2.12      0.40 o 
   1   3   6        2.35        1.93      0.42 o 
   2   3   6        4.03        3.17      0.49 o 
   3   3   6        1.08        0.65      0.47 o 
   4   3   6       12.03       13.07      0.96 o 
   5   3   6        0.38        0.10      0.50 o 
   6   3   6        9.68        8.15      0.70 o 
   7   3   6        0.05       -0.56      0.56 o 
 -10   4   6        0.48        1.12      0.92 o 
  -9   4   6        3.15        3.02      0.94 o 
  -8   4   6       20.37       18.79      1.60 o 
  -7   4   6      185.45      196.03     15.89 o 
  -6   4   6       40.74       42.90      6.62 o 
  -5   4   6       81.91       84.43      3.15 o 
  -4   4   6        0.77        0.40      0.65 o 
  -3   4   6        4.39        4.17      0.75 o 
  -2   4   6       47.19       49.85      1.62 o 
  -1   4   6        6.45        6.33      0.60 o 
   0   4   6       77.85       79.54      1.89 o 
   1   4   6        0.66        0.85      0.48 o 
   2   4   6        0.19        0.11      0.56 o 
   3   4   6        1.36        1.40      0.55 o 
   4   4   6        1.02        0.91      0.70 o 
 -16   1   7        0.05       -0.23      0.68 o 
 -15   1   7        5.61        4.71      0.77 o 
 -14   1   7        3.88        3.81      0.71 o 
 -13   1   7       12.94       12.72      0.76 o 
 -12   1   7        1.24        0.28      0.42 o 
 -11   1   7       18.15       15.31      0.73 o 
 -10   1   7        5.37        5.39      0.47 o 
  -9   1   7       38.45       41.92      0.81 o 
  -8   1   7      188.95      204.77      4.25 o 
  -7   1   7      406.13      470.34      6.84 o 
  -6   1   7      108.50      114.16      2.04 o 
  -5   1   7      643.80      711.10     12.25 o 
  -4   1   7      242.35      250.46      3.20 o 
  -3   1   7       77.19       85.37      0.56 o 
  -2   1   7     1331.61     1425.87     16.85 o 
  -1   1   7       59.34       50.40      0.94 o 
   0   1   7      911.95     1004.45     26.51 o 
   1   1   7        0.43        0.24      0.28 o 
   2   1   7       25.95       27.03      0.95 o 
   3   1   7       46.50       43.55      1.98 o 
   4   1   7        2.67        3.61      0.37 o 
   5   1   7        6.86        7.26      1.20 o 
   6   1   7        0.45        0.13      0.38 o 
   7   1   7        0.01       -0.42      0.49 o 
   8   1   7        1.07        1.06      0.56 o 
   9   1   7        0.22        0.45      0.68 o 
 -15   2   7        1.54        0.93      1.31 o 
 -14   2   7        5.31        4.11      0.72 o 
 -13   2   7        3.01        3.54      0.63 o 
 -12   2   7       14.96       16.56      0.95 o 
 -11   2   7        1.85        2.08      0.54 o 
 -10   2   7       36.74       34.53      1.04 o 
  -9   2   7       18.56       17.07      0.61 o 
  -8   2   7       11.75        9.75      0.44 o 
  -7   2   7        0.00       -0.27      0.27 o 
  -6   2   7      115.19      127.13      3.42 o 
  -5   2   7       36.22       36.89      1.01 o 
  -4   2   7      329.38      357.89      8.24 o 
  -3   2   7       79.77       80.34      1.72 o 
  -2   2   7       97.82      102.53      1.87 o 
  -1   2   7       37.54       37.86      0.86 o 
   0   2   7       68.16       73.78      1.98 o 
   1   2   7      295.53      300.32      7.79 o 
   2   2   7      107.50      110.21      3.04 o 
   3   2   7       37.09       36.42      1.50 o 
   4   2   7        5.86        6.99      0.42 o 
   5   2   7        5.88        6.16      0.50 o 
   6   2   7        0.32       -0.34      0.51 o 
   7   2   7        1.48        0.28      0.83 o 
   8   2   7        0.00       -1.08      1.08 o 
 -13   3   7        0.61       -0.53      0.65 o 
 -12   3   7        8.75        7.36      0.79 o 
 -11   3   7       16.29       17.16      1.00 o 
 -10   3   7        2.21        1.85      0.60 o 
  -9   3   7       14.52       13.76      0.87 o 
  -8   3   7       57.20       55.78      3.65 o 
  -7   3   7       36.21       36.33      2.32 o 
  -6   3   7       57.56       53.37      3.28 o 
  -5   3   7       55.59       56.29      3.15 o 
  -4   3   7       19.53       17.53      0.85 o 
  -3   3   7      114.37      117.62      4.15 o 
  -2   3   7        0.37        0.68      0.38 o 
  -1   3   7      230.10      245.92      7.25 o 
   0   3   7       12.11       13.55      1.04 o 
   1   3   7       38.52       42.68      1.63 o 
   2   3   7       32.36       34.30      1.28 o 
   3   3   7        8.36        8.00      0.64 o 
   4   3   7        8.81        7.81      0.66 o 
   5   3   7        0.29       -0.32      0.54 o 
   6   3   7        6.00        6.17      0.74 o 
   7   3   7        1.96        1.59      0.86 o 
 -10   4   7        3.85        4.61      1.00 o 
  -9   4   7        1.79        1.71      0.91 o 
  -8   4   7        0.71        0.30      0.84 o 
  -7   4   7        5.99        6.13      0.96 o 
  -6   4   7        3.22        2.86      0.82 o 
  -5   4   7        0.01       -0.28      0.69 o 
  -4   4   7        0.09       -0.12      0.65 o 
  -3   4   7        5.79        5.95      0.82 o 
  -2   4   7       23.22       25.35      1.77 o 
  -1   4   7        9.91       11.28      1.07 o 
   0   4   7        7.02        7.27      0.62 o 
   1   4   7        0.59        0.90      0.52 o 
   2   4   7        0.60       -0.14      0.53 o 
   3   4   7        0.02       -0.40      0.65 o 
 -17   0   8        3.58        3.70      0.96 o 
 -16   0   8       75.09       80.19      2.16 o 
 -15   0   8        7.27        6.35      0.93 o 
 -14   0   8        6.04        5.10      0.86 o 
 -13   0   8       63.39       61.72      1.69 o 
 -12   0   8        7.82        9.49      0.88 o 
 -11   0   8       12.15       10.42      0.83 o 
 -10   0   8      290.76      307.39      2.73 o 
  -9   0   8        9.12       12.67      0.88 o 
  -8   0   8       18.49       30.39      1.03 o 
  -7   0   8       73.77       79.82      1.93 o 
  -5   0   8       23.35       25.89      0.68 o 
  -4   0   8       42.59       51.24      0.76 o 
  -3   0   8     2061.16     2200.49      8.30 o 
  -2   0   8      831.98      868.95      4.43 o 
  -1   0   8     1133.10     1225.19      9.82 o 
   0   0   8       33.49       31.54      1.05 o 
   1   0   8       22.66       27.38      1.07 o 
   2   0   8      141.93      128.19      1.91 o 
   3   0   8      123.38      126.55      2.02 o 
   4   0   8      637.22      633.00      4.34 o 
   5   0   8       67.79       65.24      1.77 o 
   6   0   8        6.73        5.80      1.08 o 
   7   0   8        2.77        2.50      0.82 o 
   8   0   8        0.07        0.83      0.78 o 
   9   0   8        3.75        4.57      1.02 o 
 -16   1   8        0.36        0.44      0.68 o 
 -15   1   8       29.22       31.46      1.28 o 
 -14   1   8       42.26       43.22      1.09 o 
 -13   1   8        8.66        6.86      0.59 o 
 -12   1   8        7.93       10.40      0.86 o 
 -11   1   8        5.14        4.10      0.46 o 
 -10   1   8        6.09        7.27      0.48 o 
  -9   1   8       41.22       41.51      1.08 o 
  -8   1   8       43.10       48.77      1.36 o 
  -7   1   8       13.21       12.95      0.37 o 
  -6   1   8       63.06       71.11      1.53 o 
  -5   1   8      275.29      297.13      5.68 o 
  -4   1   8      236.34      220.71      0.92 o 
  -3   1   8       82.92       92.70      0.72 o 
  -2   1   8       47.63       52.89      0.94 o 
  -1   1   8      516.22      552.56     14.69 o 
   0   1   8        0.32        0.94      0.25 o 
   1   1   8       15.38       17.02      0.66 o 
   2   1   8      362.24      356.05      4.21 o 
   3   1   8       12.59       13.46      0.59 o 
   4   1   8        2.73        1.45      0.40 o 
   5   1   8        5.22        4.58      0.55 o 
   6   1   8       53.84       56.94      1.65 o 
   7   1   8       14.46       14.24      0.85 o 
   8   1   8        6.75        8.08      0.99 o 
   9   1   8        0.50        0.35      0.68 o 
 -15   2   8        1.14        1.43      0.67 o 
 -14   2   8       10.44       10.33      0.84 o 
 -13   2   8       18.07       18.69      1.03 o 
 -12   2   8       33.64       31.66      1.08 o 
 -11   2   8       33.99       32.76      1.01 o 
 -10   2   8        0.53       -0.28      0.47 o 
  -9   2   8        4.24        2.99      0.39 o 
  -8   2   8        3.23        2.90      0.39 o 
  -7   2   8        4.62        5.17      0.32 o 
  -6   2   8      181.14      189.52      3.81 o 
  -5   2   8        3.94        4.37      0.31 o 
  -4   2   8      258.76      277.41      6.02 o 
  -3   2   8       12.96       12.61      0.63 o 
  -2   2   8        5.60        4.66      0.32 o 
  -1   2   8      106.30      105.67      2.88 o 
   0   2   8      213.12      210.59      3.49 o 
   1   2   8      255.06      258.04      5.71 o 
   2   2   8      211.92      219.68      5.97 o 
   3   2   8        7.88        7.36      0.44 o 
   4   2   8        0.05       -0.05      0.39 o 
   5   2   8        1.08        0.00      0.57 o 
   6   2   8       27.68       28.12      1.26 o 
   7   2   8        0.48       -1.04      1.04 o 
   8   2   8        3.81        2.02      2.17 o 
 -13   3   8       11.26       10.49      1.01 o 
 -12   3   8       11.26       11.22      0.90 o 
 -11   3   8       18.54       19.67      1.06 o 
 -10   3   8       10.52        8.39      0.77 o 
  -9   3   8        7.18        6.71      0.68 o 
  -8   3   8       21.89       21.18      0.97 o 
  -7   3   8        4.40        4.29      0.48 o 
  -6   3   8       22.24       21.72      0.85 o 
  -5   3   8       10.58       13.86      0.97 o 
  -4   3   8       65.16       67.26      3.78 o 
  -3   3   8        1.59        1.44      0.41 o 
  -2   3   8       24.52       24.33      0.80 o 
  -1   3   8        1.95        2.05      0.47 o 
   0   3   8      366.10      386.27     11.90 o 
   1   3   8       84.43       82.89      2.65 o 
   2   3   8       19.97       19.77      0.88 o 
   3   3   8       55.05       53.02      1.96 o 
   4   3   8        0.48       -0.28      0.55 o 
   5   3   8        4.09        4.03      0.66 o 
   6   3   8        0.86       -0.11      0.71 o 
 -10   4   8        0.60        0.87      0.88 o 
  -9   4   8        0.28        0.45      0.87 o 
  -8   4   8        7.96        8.22      1.07 o 
  -7   4   8       24.24       23.65      2.25 o 
  -6   4   8        0.37        0.29      0.57 o 
  -5   4   8        0.02       -0.24      0.69 o 
  -4   4   8       25.59       25.00      1.27 o 
  -3   4   8       15.70       19.57      1.25 o 
  -2   4   8      261.25      267.14     10.83 o 
  -1   4   8       17.81       20.84      0.91 o 
   0   4   8       28.78       29.08      1.02 o 
   1   4   8        0.02        0.25      0.56 o 
   2   4   8       19.53       19.65      1.53 o 
 -16   1   9        0.11       -0.64      0.64 o 
 -15   1   9        0.00       -0.60      0.60 o 
 -14   1   9        0.62        0.51      0.48 o 
 -13   1   9        1.04        1.00      0.47 o 
 -12   1   9       13.82       13.66      0.73 o 
 -11   1   9        3.90        4.98      0.48 o 
 -10   1   9       70.26       67.67      1.02 o 
  -9   1   9       56.53       61.84      1.43 o 
  -8   1   9       84.66       81.15      1.81 o 
  -7   1   9        9.27        6.29      0.31 o 
  -6   1   9        2.20        3.16      0.27 o 
  -5   1   9       26.01       40.60      1.11 o 
  -4   1   9        0.37        0.46      0.32 o 
  -3   1   9        7.98        9.46      0.44 o 
  -2   1   9       71.23       84.49      2.53 o 
  -1   1   9       48.40       46.84      1.70 o 
   0   1   9      104.16      111.84      1.18 o 
   1   1   9      628.09      592.56      3.71 o 
   2   1   9       20.96       22.74      1.00 o 
   3   1   9      649.78      654.49      6.07 o 
   4   1   9       28.02       32.64      0.99 o 
   5   1   9      128.82      130.68      1.67 o 
   6   1   9        3.86        3.60      0.61 o 
   7   1   9        4.50        4.46      0.66 o 
   8   1   9        1.12        2.61      0.77 o 
 -15   2   9       12.83       12.67      0.96 o 
 -14   2   9        0.32        0.13      0.60 o 
 -13   2   9        7.61        8.25      0.75 o 
 -12   2   9        2.33        3.46      0.59 o 
 -11   2   9        4.24        4.22      0.58 o 
 -10   2   9        3.04        2.29      0.53 o 
  -9   2   9       10.07       10.38      0.87 o 
  -8   2   9        0.00       -0.20      0.27 o 
  -7   2   9       52.40       52.29      1.35 o 
  -6   2   9        3.65        2.76      0.31 o 
  -5   2   9        0.25       -0.13      0.26 o 
  -4   2   9        1.60        1.73      0.29 o 
  -3   2   9        2.38        3.03      0.32 o 
  -2   2   9        3.96        4.50      0.35 o 
  -1   2   9      315.79      306.99      5.73 o 
   0   2   9      182.91      189.75      4.66 o 
   1   2   9      422.31      424.23      8.17 o 
   2   2   9       64.14       67.74      1.04 o 
   3   2   9        0.26       -0.34      0.34 o 
   4   2   9       14.37       13.87      0.95 o 
   5   2   9       83.24       81.26      1.77 o 
   6   2   9       36.44       40.10      1.80 o 
   7   2   9       20.37       17.32      2.49 o 
 -14   3   9        0.84        1.05      0.81 o 
 -13   3   9        0.54        0.74      0.78 o 
 -12   3   9        1.55        0.82      0.84 o 
 -11   3   9        7.00        5.24      0.73 o 
 -10   3   9        0.75        0.29      0.58 o 
  -9   3   9        1.22        0.85      0.59 o 
  -8   3   9        0.03        0.15      0.45 o 
  -7   3   9        0.02       -0.22      0.47 o 
  -6   3   9        0.16        0.16      0.47 o 
  -5   3   9        0.82        0.98      0.41 o 
  -4   3   9        0.01        0.03      0.39 o 
  -3   3   9       97.01       92.17      4.50 o 
  -2   3   9       37.82       43.90      1.77 o 
  -1   3   9      196.10      199.39      8.75 o 
   0   3   9        0.88        1.74      0.50 o 
   1   3   9        0.09       -0.08      0.56 o 
   2   3   9       42.61       39.77      1.13 o 
   3   3   9       18.62       17.12      1.07 o 
   4   3   9        0.61       -0.67      0.67 o 
   5   3   9        8.47        6.69      0.88 o 
 -10   4   9        3.37        4.41      1.02 o 
  -9   4   9        4.96        5.97      1.02 o 
  -8   4   9        0.16        0.52      0.82 o 
  -7   4   9        1.00        0.79      0.63 o 
  -6   4   9        0.01       -0.05      0.74 o 
  -5   4   9        2.82        2.82      0.81 o 
  -4   4   9       16.69       18.49      0.98 o 
  -3   4   9       32.67       35.09      1.48 o 
  -2   4   9       25.22       29.08      0.99 o 
  -1   4   9        3.65        2.18      0.78 o 
   0   4   9        0.00        0.38      0.57 o 
   1   4   9        0.01        0.78      0.62 o 
 -17   0  10        0.24        0.30      0.79 o 
 -16   0  10       10.41       13.94      1.18 o 
 -15   0  10        5.47        4.23      0.86 o 
 -14   0  10      239.42      228.86      2.94 o 
 -13   0  10      129.27      118.52      2.14 o 
 -12   0  10      103.11       83.69      1.78 o 
 -11   0  10        9.60        5.22      0.71 o 
 -10   0  10       16.58       18.09      1.05 o 
  -9   0  10      712.08      701.91      7.88 o 
  -8   0  10        0.15        0.16      0.49 o 
  -7   0  10      255.79      248.29      2.38 o 
  -6   0  10        1.78        2.49      0.51 o 
  -5   0  10       38.17       33.38      1.02 o 
  -4   0  10       54.11       53.81      1.19 o 
  -3   0  10       45.75       33.43      1.07 o 
  -2   0  10      115.03      102.93      1.58 o 
  -1   0  10       60.59       54.73      1.35 o 
   0   0  10        2.10        1.15      0.57 o 
   1   0  10       62.74       56.04      1.73 o 
   2   0  10     1686.61     1663.23     28.33 o 
   3   0  10       36.33       43.26      1.50 o 
   4   0  10      668.17      688.20     15.45 o 
   5   0  10       12.61       13.03      1.14 o 
   6   0  10        5.32        5.29      0.98 o 
   7   0  10       19.29       21.67      1.44 o 
 -17   1  10        4.56        5.55      0.86 o 
 -16   1  10       51.47       59.13      1.57 o 
 -15   1  10       20.77       19.78      1.09 o 
 -14   1  10       14.21       14.80      0.83 o 
 -13   1  10       59.86       59.07      1.15 o 
 -12   1  10       75.66       66.25      1.13 o 
 -11   1  10       95.25       88.98      1.19 o 
 -10   1  10        3.71        5.15      0.38 o 
  -9   1  10        2.40        1.48      0.31 o 
  -8   1  10       26.04       26.50      0.74 o 
  -7   1  10      276.21      281.59      9.77 o 
  -6   1  10       12.39        9.71      0.80 o 
  -5   1  10       27.74       24.21      0.56 o 
  -4   1  10       31.44       30.00      0.70 o 
  -3   1  10        6.81        6.23      0.41 o 
  -2   1  10       91.17       92.93      2.88 o 
  -1   1  10        0.49        0.13      0.25 o 
   0   1  10      388.00      360.97      2.13 o 
   1   1  10        0.13        0.83      0.52 o 
   2   1  10      179.77      169.87      1.67 o 
   3   1  10       97.12       99.15      1.39 o 
   4   1  10      276.09      281.10      4.73 o 
   5   1  10       40.01       46.41      1.18 o 
   6   1  10       44.60       44.85      1.24 o 
   7   1  10        0.44        0.78      0.71 o 
 -16   2  10        0.37        0.49      0.85 o 
 -15   2  10       58.66       66.97      2.03 o 
 -14   2  10        5.29        6.22      0.74 o 
 -13   2  10        0.44       -0.12      0.55 o 
 -12   2  10       19.65       18.48      0.92 o 
 -11   2  10        8.41        8.60      0.69 o 
 -10   2  10       12.92       10.16      0.70 o 
  -9   2  10       33.97       32.53      0.96 o 
  -8   2  10       42.74       42.45      0.78 o 
  -7   2  10       19.31       21.17      0.60 o 
  -6   2  10       13.72       13.21      0.56 o 
  -5   2  10       44.34       51.38      1.63 o 
  -4   2  10       34.10       35.63      0.99 o 
  -3   2  10        3.08        2.69      0.38 o 
  -2   2  10       57.48       50.87      1.44 o 
  -1   2  10        0.08        0.20      0.29 o 
   0   2  10      273.89      272.28      6.14 o 
   1   2  10        7.47        7.39      0.47 o 
   2   2  10        0.04       -0.09      0.45 o 
   3   2  10        0.55       -0.50      0.62 o 
   4   2  10       17.98       16.37      1.40 o 
   5   2  10       17.03       11.82      1.33 o 
   6   2  10      116.59      118.15      6.41 o 
 -14   3  10        6.87        7.83      1.04 o 
 -13   3  10        2.56        3.08      0.86 o 
 -12   3  10        0.44       -0.24      0.65 o 
 -11   3  10       14.45       12.87      1.20 o 
 -10   3  10       57.99       58.06      1.38 o 
  -9   3  10        0.90        1.00      0.58 o 
  -8   3  10        0.38        0.39      0.46 o 
  -7   3  10        8.30        8.23      0.67 o 
  -6   3  10        4.57        3.38      0.48 o 
  -5   3  10       20.56       22.80      1.64 o 
  -4   3  10        0.29        0.57      0.43 o 
  -3   3  10       25.26       26.74      0.90 o 
  -2   3  10       86.88       88.08      2.22 o 
  -1   3  10       20.74       20.59      0.90 o 
   0   3  10       14.39       11.65      0.72 o 
   1   3  10       20.47       21.09      1.11 o 
   2   3  10        1.04        0.79      0.67 o 
   3   3  10       12.05       11.30      0.91 o 
   4   3  10        0.63        0.25      0.69 o 
 -10   4  10        4.71        4.09      1.04 o 
  -9   4  10        3.34        2.80      0.96 o 
  -8   4  10        5.08        4.72      0.98 o 
  -7   4  10        0.45        0.66      0.63 o 
  -6   4  10        1.91        1.90      0.84 o 
  -5   4  10        6.32        5.30      0.67 o 
  -4   4  10       10.10        8.77      0.64 o 
  -3   4  10        0.49        0.49      0.52 o 
  -2   4  10       20.05       18.92      0.96 o 
  -1   4  10        0.07       -0.53      0.53 o 
   0   4  10        4.69        5.05      0.71 o 
 -17   1  11       15.74       22.01      1.24 o 
 -16   1  11       20.00       21.59      1.67 o 
 -15   1  11        1.28       -0.18      0.61 o 
 -14   1  11       62.79       59.98      1.21 o 
 -13   1  11      142.94      134.76      1.78 o 
 -12   1  11      114.58       98.89      1.32 o 
 -11   1  11      156.49      142.82      1.87 o 
 -10   1  11       91.01       74.89      1.35 o 
  -9   1  11        3.40        3.38      0.26 o 
  -8   1  11        5.61        3.91      0.32 o 
  -7   1  11       27.44       28.18      1.28 o 
  -6   1  11       10.64        9.39      0.53 o 
  -5   1  11        0.06        0.06      0.33 o 
  -4   1  11        1.01        1.02      0.36 o 
  -3   1  11        4.92        5.69      0.39 o 
  -2   1  11       15.86       17.21      0.57 o 
  -1   1  11        0.15        0.55      0.33 o 
   0   1  11       37.93       36.23      0.91 o 
   1   1  11       69.56       69.18      1.17 o 
   2   1  11        0.41        0.38      0.46 o 
   3   1  11       88.63       88.17      1.41 o 
   4   1  11        5.94        5.02      0.62 o 
   5   1  11       30.70       30.62      1.10 o 
   6   1  11       11.65       15.88      0.93 o 
 -16   2  11        7.35        5.77      0.98 o 
 -15   2  11       34.34       36.15      1.33 o 
 -14   2  11       11.19        9.44      0.81 o 
 -13   2  11        1.52        1.68      0.61 o 
 -12   2  11       26.14       25.76      1.04 o 
 -11   2  11      248.77      234.51      5.76 o 
 -10   2  11        8.12        8.15      0.66 o 
  -9   2  11      227.32      213.98      3.61 o 
  -8   2  11        0.25        0.82      0.37 o 
  -7   2  11        2.55        2.07      0.40 o 
  -6   2  11        1.23        0.51      0.35 o 
  -5   2  11        4.78        3.92      0.42 o 
  -4   2  11        4.50        4.08      0.42 o 
  -3   2  11        7.42        7.30      0.39 o 
  -2   2  11       16.94       15.47      0.53 o 
  -1   2  11       12.16       11.04      0.50 o 
   0   2  11        0.28       -0.37      0.46 o 
   1   2  11        1.65        0.84      0.62 o 
   2   2  11        3.21        1.87      0.82 o 
   3   2  11       23.87       24.91      2.20 o 
   4   2  11       47.58       51.53      1.61 o 
   5   2  11       35.95       35.26      2.35 o 
 -14   3  11       25.42       29.31      2.58 o 
 -13   3  11       60.11       63.70      1.86 o 
 -12   3  11       16.24       17.60      1.09 o 
 -11   3  11       67.64       69.78      2.51 o 
 -10   3  11        0.73        0.93      0.62 o 
  -9   3  11       16.85       18.89      0.88 o 
  -8   3  11        0.01        0.24      0.56 o 
  -7   3  11        9.77       12.26      1.13 o 
  -6   3  11        0.86        1.08      0.46 o 
  -5   3  11       17.59       19.25      1.12 o 
  -4   3  11        0.41       -0.13      0.45 o 
  -3   3  11        0.50        0.34      0.47 o 
  -2   3  11        0.94       -0.17      0.50 o 
  -1   3  11        3.10        2.39      0.65 o 
   0   3  11       13.41       13.56      1.10 o 
   1   3  11        5.84        5.40      0.76 o 
   2   3  11        0.68        0.54      0.65 o 
   3   3  11        0.12       -0.66      0.66 o 
  -9   4  11        0.68        0.42      1.17 o 
  -8   4  11        0.46        0.52      0.64 o 
  -7   4  11       17.14       22.44      4.25 o 
  -6   4  11        0.32        0.00      0.81 o 
  -5   4  11        0.05        0.49      0.50 o 
  -4   4  11        1.99        1.40      0.54 o 
  -3   4  11        6.74        6.98      0.66 o 
  -2   4  11        1.97        1.52      0.59 o 
  -1   4  11        1.41        0.09      0.91 o 
 -17   0  12        3.13        3.56      0.93 o 
 -16   0  12       26.17       30.57      1.49 o 
 -15   0  12       42.13       35.46      1.53 o 
 -14   0  12       12.72        7.15      0.90 o 
 -13   0  12      216.80      183.40      2.65 o 
 -12   0  12       82.28       83.13      1.76 o 
 -11   0  12      150.69      128.84      2.07 o 
 -10   0  12      111.83      112.21      1.91 o 
  -9   0  12     1119.26     1080.89      6.53 o 
  -8   0  12      212.13      210.77      1.92 o 
  -7   0  12     1221.70     1131.34     14.69 o 
  -6   0  12      306.16      294.90      4.48 o 
  -5   0  12       78.57       71.02      1.50 o 
  -4   0  12       20.69       17.93      1.92 o 
  -3   0  12       79.56       70.69      1.55 o 
  -2   0  12        1.19        0.97      0.56 o 
  -1   0  12       38.65       43.14      1.37 o 
   0   0  12        0.00        0.57      0.64 o 
   1   0  12        1.62        2.35      0.70 o 
   2   0  12       22.98       20.97      1.24 o 
   3   0  12        0.04        0.25      0.72 o 
   4   0  12       43.57       46.77      1.71 o 
   5   0  12        1.66        2.69      0.92 o 
   6   0  12        0.02       -0.49      0.87 o 
 -17   1  12        1.11        2.28      0.77 o 
 -16   1  12       11.45       10.42      0.92 o 
 -15   1  12       12.19        9.12      0.84 o 
 -14   1  12        2.68        2.30      0.66 o 
 -13   1  12        1.29        0.21      0.45 o 
 -12   1  12        9.19        5.48      0.53 o 
 -11   1  12       20.10       26.97      0.84 o 
 -10   1  12      247.37      252.98      7.33 o 
  -9   1  12      189.47      198.62      6.28 o 
  -8   1  12      405.57      401.45     12.97 o 
  -7   1  12      178.60      176.74      5.49 o 
  -6   1  12       27.21       26.68      0.66 o 
  -5   1  12      276.97      268.23      3.24 o 
  -4   1  12       37.63       35.75      0.87 o 
  -3   1  12       40.31       44.36      1.50 o 
  -2   1  12       10.68        7.93      0.52 o 
  -1   1  12        1.59        1.10      0.43 o 
   0   1  12        4.70        4.55      0.52 o 
   1   1  12        5.94        6.29      0.59 o 
   2   1  12       57.96       60.99      1.23 o 
   3   1  12        0.17        0.17      0.51 o 
   4   1  12       21.01       21.44      1.01 o 
   5   1  12        2.26        2.42      0.65 o 
 -16   2  12        2.15        3.33      0.96 o 
 -15   2  12       28.61       29.52      1.26 o 
 -14   2  12        4.01        4.06      0.71 o 
 -13   2  12       40.05       37.26      1.22 o 
 -12   2  12        6.79        7.90      0.72 o 
 -11   2  12      280.47      267.69      7.77 o 
 -10   2  12       78.18       84.38      2.04 o 
  -9   2  12       58.61       59.99      2.58 o 
  -8   2  12        0.92        0.64      0.39 o 
  -7   2  12        9.78        9.06      0.58 o 
  -6   2  12       32.09       34.14      0.97 o 
  -5   2  12       76.96       84.56      2.82 o 
  -4   2  12       19.48       16.27      0.70 o 
  -3   2  12       20.32       20.87      1.03 o 
  -2   2  12        0.67       -0.37      0.37 o 
  -1   2  12        9.13       10.87      0.59 o 
   0   2  12        9.46        8.80      0.65 o 
   1   2  12        0.42       -0.36      0.76 o 
   2   2  12        9.68        8.56      0.94 o 
   3   2  12        0.19        0.63      0.81 o 
   4   2  12       44.26       42.39      3.04 o 
 -14   3  12        1.29        0.82      1.21 o 
 -13   3  12        7.39        6.05      1.09 o 
 -12   3  12      122.27      122.92      2.33 o 
 -11   3  12        8.60        8.38      0.84 o 
 -10   3  12      157.42      156.19      7.15 o 
  -9   3  12       26.89       27.25      1.34 o 
  -8   3  12        7.00        5.59      0.70 o 
  -7   3  12        4.63        4.93      0.55 o 
  -6   3  12        7.57        6.61      0.58 o 
  -5   3  12        3.09        3.43      0.54 o 
  -4   3  12        0.81        0.88      0.50 o 
  -3   3  12       38.52       43.72      1.62 o 
  -2   3  12        0.01       -0.51      0.51 o 
  -1   3  12        6.74        5.17      0.65 o 
   0   3  12       11.25       10.68      0.87 o 
   1   3  12        0.00       -0.65      0.65 o 
   2   3  12        1.74        0.30      0.72 o 
  -9   4  12        3.05        4.24      1.02 o 
  -8   4  12       13.88       12.64      0.96 o 
  -7   4  12        0.05       -0.62      0.82 o 
  -6   4  12        0.52        0.73      0.65 o 
  -5   4  12        0.87        0.57      0.65 o 
  -4   4  12        0.31        0.20      0.55 o 
  -3   4  12        0.81        0.23      0.66 o 
 -17   1  13        7.90        7.97      0.89 o 
 -16   1  13        4.52        2.86      0.74 o 
 -15   1  13       13.62       14.58      0.99 o 
 -14   1  13       13.43        9.20      0.82 o 
 -13   1  13        0.87        1.02      0.47 o 
 -12   1  13      104.85       93.16      1.31 o 
 -11   1  13       70.50       72.45      1.16 o 
 -10   1  13      479.98      499.65     18.75 o 
  -9   1  13      298.07      301.37      8.92 o 
  -8   1  13      725.09      751.22     23.70 o 
  -7   1  13      141.61      132.09      1.77 o 
  -6   1  13      256.06      245.10      1.58 o 
  -5   1  13       10.88        6.37      0.53 o 
  -4   1  13        0.09       -0.35      0.35 o 
  -3   1  13        4.00        1.81      0.35 o 
  -2   1  13       13.32       12.42      0.69 o 
  -1   1  13        6.18        5.52      0.55 o 
   0   1  13        0.80        0.20      0.47 o 
   1   1  13       19.08       20.78      0.90 o 
   2   1  13        3.40        3.18      0.58 o 
   3   1  13        8.16        8.95      0.73 o 
   4   1  13        0.28        0.07      0.57 o 
 -16   2  13        0.06       -0.69      0.79 o 
 -15   2  13        4.77        3.96      0.76 o 
 -14   2  13        0.18        0.09      0.62 o 
 -13   2  13       18.49       16.56      1.00 o 
 -12   2  13        7.37        8.46      0.77 o 
 -11   2  13      301.54      287.21      5.66 o 
 -10   2  13        6.16        6.82      0.60 o 
  -9   2  13      119.76      117.80      4.79 o 
  -8   2  13       41.22       37.67      1.20 o 
  -7   2  13        0.11        0.18      0.43 o 
  -6   2  13      270.11      283.54     11.54 o 
  -5   2  13        0.38        0.63      0.42 o 
  -4   2  13      154.03      154.92      5.03 o 
  -3   2  13        0.00       -0.40      0.40 o 
  -2   2  13        2.40        1.82      0.45 o 
  -1   2  13        0.91        0.42      0.57 o 
   0   2  13        2.54        1.69      0.69 o 
   1   2  13        2.87        0.75      1.38 o 
   2   2  13        0.10        0.32      0.78 o 
   3   2  13        0.16        0.39      0.87 o 
 -13   3  13       99.42       95.51      2.20 o 
 -12   3  13       24.93       21.89      1.56 o 
 -11   3  13       26.50       25.68      1.39 o 
 -10   3  13       13.82       12.53      0.89 o 
  -9   3  13       15.11       12.56      0.75 o 
  -8   3  13        0.00        0.51      0.48 o 
  -7   3  13        0.02        0.01      0.48 o 
  -6   3  13        1.30        1.85      0.52 o 
  -5   3  13        3.22        3.76      0.57 o 
  -4   3  13       49.75       55.08      2.44 o 
  -3   3  13        0.07        0.07      0.54 o 
  -2   3  13       15.59       14.33      0.99 o 
  -1   3  13        5.48        4.37      0.88 o 
   0   3  13        0.05       -0.66      0.66 o 
   1   3  13        0.72       -0.55      0.68 o 
  -7   4  13       21.51       25.91      2.70 o 
  -6   4  13       10.00       10.54      1.14 o 
 -17   0  14       22.82       28.38      1.87 o 
 -16   0  14        0.13       -0.12      0.75 o 
 -15   0  14        1.90        0.80      0.73 o 
 -14   0  14        1.30        2.93      0.79 o 
 -13   0  14        5.21        4.90      0.82 o 
 -12   0  14       29.92       34.17      1.35 o 
 -11   0  14       12.41       13.68      1.06 o 
 -10   0  14      477.92      457.48      4.75 o 
  -9   0  14      984.72      961.05      8.59 o 
  -8   0  14     1165.02     1110.39     11.56 o 
  -7   0  14      268.72      264.97      3.04 o 
  -6   0  14       84.91       66.21      1.65 o 
  -5   0  14       19.02       18.92      1.18 o 
  -4   0  14        4.00        9.42      0.85 o 
  -3   0  14        4.02        5.19      0.75 o 
  -2   0  14       76.65       62.00      1.67 o 
  -1   0  14        3.98        3.04      0.75 o 
   0   0  14       13.75       13.04      1.06 o 
   1   0  14        6.63        5.66      0.93 o 
   2   0  14       17.42       21.73      1.38 o 
   3   0  14        1.03        0.44      0.86 o 
   4   0  14        4.37        4.10      1.02 o 
 -17   1  14        0.46        0.34      0.69 o 
 -16   1  14        4.61        3.12      0.74 o 
 -15   1  14        3.91        3.89      0.73 o 
 -14   1  14        0.79        0.44      0.61 o 
 -13   1  14       17.21       15.35      0.83 o 
 -12   1  14       26.31       23.71      0.88 o 
 -11   1  14       34.86       35.19      0.93 o 
 -10   1  14      135.24      136.39      3.82 o 
  -9   1  14        6.87        5.18      0.42 o 
  -8   1  14       11.14        9.92      0.56 o 
  -7   1  14      422.43      403.56      2.54 o 
  -6   1  14      138.29      146.48      1.93 o 
  -5   1  14       17.80       13.50      0.71 o 
  -4   1  14       18.48       14.37      0.62 o 
  -3   1  14        0.21        0.42      0.43 o 
  -2   1  14        4.86        5.02      0.56 o 
  -1   1  14       14.00       12.76      0.74 o 
   0   1  14        9.86        8.23      0.66 o 
   1   1  14        1.54        1.29      0.55 o 
   2   1  14        0.01       -0.18      0.53 o 
   3   1  14        1.39        0.16      0.58 o 
 -16   2  14        3.19        3.87      0.95 o 
 -15   2  14        8.54        9.03      0.88 o 
 -14   2  14       15.51       15.64      1.05 o 
 -13   2  14        0.00       -0.13      0.59 o 
 -12   2  14       53.58       54.78      2.39 o 
 -11   2  14       44.66       39.71      1.21 o 
 -10   2  14       37.66       41.05      2.56 o 
  -9   2  14       10.86        9.49      0.75 o 
  -8   2  14        4.59        4.26      0.51 o 
  -7   2  14      158.73      173.01      6.14 o 
  -6   2  14      134.16      139.67      5.80 o 
  -5   2  14      127.04      146.05      6.20 o 
  -4   2  14       69.72       74.69      2.90 o 
  -3   2  14        5.98        3.82      0.58 o 
  -2   2  14        2.53        1.08      0.55 o 
  -1   2  14        0.84        0.42      1.07 o 
   0   2  14        8.59        7.54      1.17 o 
   1   2  14       13.15       11.03      2.17 o 
   2   2  14        2.04        0.77      0.83 o 
 -13   3  14        5.25        4.49      0.95 o 
 -12   3  14       15.50       12.34      0.99 o 
 -11   3  14        0.19       -0.46      0.68 o 
 -10   3  14        9.68        7.37      0.69 o 
  -9   3  14        9.23       10.45      2.07 o 
  -8   3  14       23.06       24.37      1.99 o 
  -7   3  14       60.01       61.16      4.06 o 
  -6   3  14        8.72        7.99      0.77 o 
  -5   3  14      219.17      232.73     10.09 o 
  -4   3  14       19.08       19.74      0.99 o 
  -3   3  14       31.54       29.62      1.28 o 
  -2   3  14        0.21       -0.27      0.65 o 
  -1   3  14       12.71       14.33      1.59 o 
   0   3  14        0.87        0.36      1.16 o 
 -17   1  15        0.02       -0.66      0.66 o 
 -16   1  15        1.08        1.43      0.70 o 
 -15   1  15        0.41       -0.05      0.62 o 
 -14   1  15       16.72       16.97      1.07 o 
 -13   1  15        0.17       -0.18      0.59 o 
 -12   1  15       40.09       38.59      1.00 o 
 -11   1  15       29.53       29.63      0.92 o 
 -10   1  15        0.44        0.00      0.35 o 
  -9   1  15       85.45       83.48      1.63 o 
  -8   1  15      100.03       99.01      1.34 o 
  -7   1  15      144.99      128.49      1.28 o 
  -6   1  15       20.22       22.01      0.82 o 
  -5   1  15      165.64      145.23      1.60 o 
  -4   1  15       28.93       23.39      0.88 o 
  -3   1  15       38.76       34.19      0.98 o 
  -2   1  15        3.69        2.74      0.55 o 
  -1   1  15        1.67        1.86      0.54 o 
   0   1  15       19.13       20.70      0.97 o 
   1   1  15        1.21        0.80      0.59 o 
   2   1  15       21.18       20.94      1.02 o 
 -15   2  15        7.14        6.75      0.92 o 
 -14   2  15        3.56        2.12      0.70 o 
 -13   2  15        0.13       -0.53      0.59 o 
 -12   2  15        2.71        2.62      0.69 o 
 -11   2  15        0.91       -0.02      0.48 o 
 -10   2  15       19.13       18.28      0.88 o 
  -9   2  15        1.34        0.95      0.46 o 
  -8   2  15       34.92       32.82      1.42 o 
  -7   2  15        1.84        0.89      0.47 o 
  -6   2  15      291.28      293.95     11.98 o 
  -5   2  15        2.61        2.57      0.50 o 
  -4   2  15       42.05       37.41      1.11 o 
  -3   2  15       32.17       30.28      1.06 o 
  -2   2  15       45.08       50.34      1.52 o 
  -1   2  15        4.02        1.32      1.66 o 
   0   2  15       27.97       29.23      1.86 o 
   1   2  15        0.77        0.89      0.91 o 
 -13   3  15        6.04        2.37      1.88 o 
 -12   3  15        5.28        3.41      0.82 o 
 -11   3  15        0.35        0.11      0.69 o 
 -10   3  15        0.16        0.09      0.56 o 
  -9   3  15        4.80        3.94      0.79 o 
  -8   3  15       15.44       18.29      1.81 o 
  -7   3  15       15.32       15.08      1.77 o 
  -6   3  15       19.89       20.22      1.21 o 
  -5   3  15        0.46        0.44      0.71 o 
  -4   3  15      159.99      167.15      6.86 o 
  -3   3  15       12.10       13.76      1.28 o 
  -2   3  15       43.39       46.46      1.54 o 
 -17   0  16       10.26       15.91      1.37 o 
 -16   0  16       17.64       16.22      1.30 o 
 -15   0  16       46.25       47.41      2.18 o 
 -14   0  16        0.19       -0.20      1.26 o 
 -13   0  16       86.50       90.12      4.06 o 
 -12   0  16       18.99       20.31      1.28 o 
 -11   0  16      121.18      126.93      2.96 o 
 -10   0  16       35.94       40.01      1.47 o 
  -9   0  16        2.36        2.42      0.58 o 
  -8   0  16       28.71       26.85      1.32 o 
  -7   0  16        0.05       -0.14      0.65 o 
  -6   0  16       26.78       23.40      1.20 o 
  -5   0  16        1.58        0.42      0.71 o 
  -4   0  16      369.90      327.41      6.62 o 
  -3   0  16       57.01       51.76      2.67 o 
  -2   0  16       23.96       20.46      1.35 o 
  -1   0  16        2.58        2.27      0.83 o 
   0   0  16       56.22       59.77      1.86 o 
   1   0  16      157.71      177.41      3.98 o 
 -16   1  16        0.51        0.04      0.69 o 
 -15   1  16        3.38        2.48      0.72 o 
 -14   1  16        0.15        0.98      0.65 o 
 -13   1  16       31.40       32.68      1.21 o 
 -12   1  16       21.99       26.49      0.91 o 
 -11   1  16       62.99       63.95      1.28 o 
 -10   1  16       13.81       12.11      0.67 o 
  -9   1  16        7.48        8.33      0.55 o 
  -8   1  16        0.85        0.09      0.46 o 
  -7   1  16       10.96       10.00      0.58 o 
  -6   1  16       60.43       54.73      1.14 o 
  -5   1  16       19.70       16.97      0.85 o 
  -4   1  16        0.03        0.36      0.45 o 
  -3   1  16        5.64        5.58      0.61 o 
  -2   1  16      118.93      115.24      2.27 o 
  -1   1  16       81.69       89.41      2.05 o 
   0   1  16        0.12       -0.13      0.56 o 
   1   1  16       30.15       35.72      1.43 o 
 -15   2  16       23.71       25.85      1.25 o 
 -14   2  16       20.43       20.27      1.17 o 
 -13   2  16        8.01        7.59      0.81 o 
 -12   2  16        8.16        7.96      0.80 o 
 -11   2  16        0.00       -0.13      0.48 o 
 -10   2  16        0.63        0.21      0.59 o 
  -9   2  16       25.16       23.88      0.92 o 
  -8   2  16       18.35       13.71      0.70 o 
  -7   2  16        0.06       -0.31      0.47 o 
  -6   2  16       33.59       30.36      1.58 o 
  -5   2  16        0.00       -0.56      0.56 o 
  -4   2  16        0.30       -0.77      0.89 o 
  -3   2  16       24.73       22.08      1.61 o 
  -2   2  16       21.10       22.33      2.17 o 
  -1   2  16       47.11       50.78      4.05 o 
   0   2  16       39.85       43.39      1.85 o 
 -12   3  16        0.20       -0.58      0.73 o 
 -11   3  16        2.23        1.36      0.61 o 
 -10   3  16        0.33       -0.14      0.58 o 
  -9   3  16        0.33        0.03      1.12 o 
  -8   3  16        2.81        2.58      0.60 o 
  -7   3  16        5.88        5.21      0.66 o 
  -6   3  16        0.28        0.06      0.64 o 
  -5   3  16        9.12        6.21      0.82 o 
  -4   3  16        0.00       -0.19      0.70 o 
 -16   1  17        2.56        2.47      0.75 o 
 -15   1  17       20.34       21.70      1.21 o 
 -14   1  17        9.49        9.43      0.88 o 
 -13   1  17       27.00       30.13      1.20 o 
 -12   1  17        0.33       -0.08      0.68 o 
 -11   1  17       32.47       35.03      1.07 o 
 -10   1  17        8.43        8.14      0.58 o 
  -9   1  17       66.43       66.78      1.54 o 
  -8   1  17        4.62        3.68      0.48 o 
  -7   1  17       13.71       14.41      0.71 o 
  -6   1  17        5.68        3.60      0.56 o 
  -5   1  17        9.29        6.43      0.63 o 
  -4   1  17        0.24        0.11      0.52 o 
  -3   1  17       19.53       17.18      0.93 o 
  -2   1  17       12.40       14.26      0.86 o 
  -1   1  17        4.24        3.80      0.79 o 
   0   1  17       32.47       40.59      1.52 o 
 -14   2  17        7.61        7.88      0.87 o 
 -13   2  17        2.73        2.55      0.71 o 
 -12   2  17        0.60        0.36      0.65 o 
 -11   2  17        1.66        0.83      0.56 o 
 -10   2  17        3.73        2.72      0.68 o 
  -9   2  17        0.59       -0.37      0.50 o 
  -8   2  17        2.77        3.06      0.54 o 
  -7   2  17       15.27       14.20      1.24 o 
  -6   2  17        0.28       -0.15      0.64 o 
  -5   2  17        4.63        2.29      1.32 o 
  -4   2  17       12.09       11.07      1.86 o 
  -3   2  17        0.35       -0.44      0.82 o 
  -2   2  17       14.55       16.10      3.51 o 
 -10   3  17        0.27        0.08      0.75 o 
  -9   3  17        1.72        1.45      0.73 o 
  -8   3  17        1.25        0.76      0.71 o 
  -7   3  17        1.20       -0.14      0.63 o 
  -6   3  17        6.33        5.65      1.00 o 
 -16   0  18        3.45        7.01      1.03 o 
 -15   0  18        0.25        0.57      0.76 o 
 -14   0  18       45.25       57.01      3.64 o 
 -13   0  18        5.53        7.90      0.96 o 
 -12   0  18       41.11       43.09      1.63 o 
 -11   0  18       90.15       87.67      2.04 o 
 -10   0  18        1.11        1.46      0.61 o 
  -9   0  18        1.37        1.57      0.78 o 
  -8   0  18       15.99       13.64      1.40 o 
  -7   0  18       13.48       12.63      1.17 o 
  -6   0  18       11.38       13.58      1.38 o 
  -5   0  18        6.41        7.25      0.98 o 
  -4   0  18        0.78       -0.74      0.74 o 
  -3   0  18        3.60        3.48      0.89 o 
  -2   0  18        5.21        5.20      1.08 o 
  -1   0  18       47.21       59.57      2.07 o 
 -16   1  18       10.01       12.93      1.03 o 
 -15   1  18        1.32        1.29      0.72 o 
 -14   1  18        4.97        3.16      0.76 o 
 -13   1  18       23.88       25.19      1.21 o 
 -12   1  18       37.33       40.98      1.35 o 
 -11   1  18        0.03        0.00      0.54 o 
 -10   1  18       17.56       18.48      1.09 o 
  -9   1  18       29.04       28.73      1.23 o 
  -8   1  18        1.54        0.82      0.45 o 
  -7   1  18       12.21       13.24      0.81 o 
  -6   1  18        2.98        1.04      0.53 o 
  -5   1  18        7.18        6.69      0.82 o 
  -4   1  18        1.58        1.30      0.71 o 
  -3   1  18        3.69        4.31      0.81 o 
  -2   1  18        0.24        0.96      0.73 o 
 -14   2  18        2.55        2.28      1.74 o 
 -13   2  18        0.87        0.07      0.69 o 
 -12   2  18        3.03        2.23      0.62 o 
 -11   2  18       31.37       33.57      1.14 o 
 -10   2  18       20.84       21.00      1.18 o 
  -9   2  18        0.01       -0.57      0.57 o 
  -8   2  18        9.86       10.31      0.76 o 
  -7   2  18        9.06        8.60      0.89 o 
  -6   2  18        2.30        1.48      1.64 o 
  -5   2  18        0.03       -0.63      1.24 o 
  -4   2  18        0.22        0.67      0.86 o 
 -15   1  19       17.62       20.54      1.23 o 
 -14   1  19        0.01       -0.22      0.68 o 
 -13   1  19        1.33        0.72      0.70 o 
 -12   1  19        0.53        0.94      0.67 o 
 -11   1  19       26.08       29.54      1.06 o 
 -10   1  19        2.18        2.01      0.70 o 
  -9   1  19       12.00       13.20      0.95 o 
  -8   1  19        0.00       -0.40      0.64 o 
  -7   1  19        0.12       -0.60      0.66 o 
  -6   1  19        3.34        3.05      0.77 o 
  -5   1  19        4.65        6.18      0.83 o 
  -4   1  19        6.04        6.20      0.87 o 
  -3   1  19        0.08       -0.69      0.73 o 
 -13   2  19       34.47       41.10      1.77 o 
 -12   2  19       14.86       14.29      1.06 o 
 -11   2  19       12.45       14.94      1.08 o 
 -10   2  19        2.25        0.29      1.47 o 
  -9   2  19        0.10       -0.81      0.81 o 
  -8   2  19        0.85        0.03      1.28 o 
  -7   2  19        2.72        1.59      1.39 o 
  -6   2  19        2.26        1.97      0.90 o 
 -15   0  20       20.57       21.94      2.32 o 
 -14   0  20       41.44       43.67      1.80 o 
 -13   0  20        0.37        0.15      0.84 o 
 -12   0  20       88.35      101.38      2.36 o 
 -11   0  20       24.67       24.80      1.53 o 
 -10   0  20      254.88      285.16      4.55 o 
  -9   0  20      130.92      146.56      5.72 o 
  -8   0  20        8.34       10.16      1.15 o 
  -7   0  20        0.06       -0.21      0.81 o 
  -6   0  20        3.40        4.90      1.01 o 
  -5   0  20        4.92        2.59      0.91 o 
 -14   1  20       18.59       22.11      1.28 o 
 -13   1  20        0.26        0.28      0.72 o 
 -12   1  20       61.40       62.95      1.45 o 
 -11   1  20       72.04       81.01      1.58 o 
 -10   1  20       13.48       11.31      0.99 o 
  -9   1  20        0.00       -0.64      0.70 o 
  -8   1  20       33.15       37.84      1.43 o 
  -7   1  20       16.25       15.46      1.09 o 
  -6   1  20        0.23        0.22      0.74 o 
  -5   1  20        9.79       11.10      1.02 o 
 -12   1  21       33.97       38.61      1.25 o 
 -11   1  21       25.04       27.57      1.19 o 
 -10   1  21       32.66       36.76      1.44 o 
  -9   1  21       64.08       70.43      1.84 o 
  -8   1  21       57.57       64.56      1.77 o 
                                                 
